# Supplementary material for: The Metabolism of Leuconostoc Genus Decoded by Comparative Genomics
Source: Microorganisms. 2024 Jul 20;12(7):1487. doi: 10.3390/microorganisms12071487 (PMC11279345; doi:10.3390/microorganisms12071487)
Supplement: Supplementary file 1 [file microorganisms-12-01487-s001.zip]

Archive with 7 entries (7 files):
- Leuconostoc supplementary.pdf
- Supplementary Datasheet S1 Genomi.xlsx
- Supplementary Datasheet S2 ANI.xlsx
- Supplementary Datasheet S3 KEGG.xlsx
- Supplementary Datasheet S4 KEGG modules.xlsx
- Supplementary Datasheet S5 API 50CH.xlsx
- Supplementary Datasheet S6 GHs.xlsx
