# Supplementary material for: The Metabolism of Leuconostoc Genus Decoded by Comparative Genomics
Source: Microorganisms. 2024 Jul 20;12(7):1487. doi: 10.3390/microorganisms12071487 (PMC11279345; doi:10.3390/microorganisms12071487)
Supplement: Supplementary file 1 [file microorganisms-12-01487-s001.zip › Supplementary Datasheet S1 Genomi.xlsx]

## Sheet: table
Supplementary Datasheet S1. List of Leuconosotc genomes analyzed in the present study.
Group	Assembly	Strain	Type strain	Genome size (Mb)	GC(%)	CheckM completeness	ChekM contamination	Isolation suorce
G1	GCA_018993745.1	Leuconostoc fallax 1.2.22		1.7	37.5	99.3	0.52	Vegetable/Fruit/Corn/Plant
G1	GCA_004354645.1	Leuconostoc fallax ATCC 700006	T	1.7	37.5	99.3	0.52	Vegetable/Fruit/Corn/Plant
G1	GCA_024054375.1	Leuconostoc fallax C2OK1		1.6	37.5	99.3	0.52	Meat
G1	GCA_000165675.2	Leuconostoc fallax KCTC 3537		1.6	37.5	95.67	0.52	Vegetable/Fruit/Corn/Plant
G2	GCA_030585425.1	Leuconostoc carnosum 4010		1.8	37.5	99.48	1.05	Natural product
G2	GCA_030585795.1	Leuconostoc carnosum AMS1		1.9	37.5	99.48	1.05	Meat
G2	GCA_007954525.1	Leuconostoc carnosum CBA3620		1.7	37.5	99.48	1.05	Vegetable/Fruit/Corn/Plant
G2	GCA_014207505.1	Leuconostoc carnosum DSM 5576	T	1.8	37	99.48	1.05	Meat
G2	GCA_000300135.1	Leuconostoc carnosum JB16		1.8	37	99.48	1.05	Vegetable/Fruit/Corn/Plant
G2	GCA_019655915.1	Leuconostoc carnosum JCM 9695		1.7	37	99.48	1.05	Meat
G2	GCA_900322425.1	Leuconostoc carnosum MFPA29A1405		1.7	37	99.48	1.05	Meat
G2	GCA_900322415.1	Leuconostoc carnosum MFPC16A2803		1.8	37	99.48	1.05	Meat
G2	GCA_008690985.1	Leuconostoc carnosum WC0318		1.7	37	99.48	1.05	Meat
G2	GCA_008690925.1	Leuconostoc carnosum WC0319		1.7	37	99.48	1.05	Meat
G2	GCA_008690965.1	Leuconostoc carnosum WC0320		1.8	37	99.48	1.05	Meat
G2	GCA_008690875.1	Leuconostoc carnosum WC0321		1.8	37	99.48	1.05	Meat
G2	GCA_008690865.1	Leuconostoc carnosum WC0322		1.9	37	99.48	1.05	Meat
G2	GCA_008690845.1	Leuconostoc carnosum WC0323		1.8	37	99.48	1.05	Meat
G2	GCA_008690825.1	Leuconostoc carnosum WC0324		1.8	37	99.48	1.05	Meat
G2	GCA_008690785.1	Leuconostoc carnosum WC0325		1.8	37	99.48	1.05	Meat
G2	GCA_008689765.1	Leuconostoc carnosum WC0326		1.8	37	99.48	1.05	Meat
G2	GCA_008689755.1	Leuconostoc carnosum WC0327		1.8	37	99.48	1.05	Meat
G2	GCA_008689695.1	Leuconostoc carnosum WC0328		1.8	37	98.95	1.05	Meat
G2	GCA_008689675.1	Leuconostoc carnosum WC0329		1.7	37	99.48	1.05	Meat
G3	GCA_016908715.1	Leuconostoc rapi DSM 27776	T	1.9	38	100	1.24	-
G4	GCA_000092505.1	Leuconostoc kimchii IMSNU 11154	T	2.1	38	100	0	Vegetable/Fruit/Corn/Plant
G4	GCA_004551615.1	Leuconostoc kimchii NKJ218		2	38	100	0	Vegetable/Fruit/Corn/Plant
G4	GCA_000219785.1	Leuconostoc sp. C2		1.9	38	100	0	Vegetable/Fruit/Corn/Plant
G5	GCA_019656055.1	Leuconostoc miyukkimchii JCM 17445	T	1.9	36.5	99.44	0.97	Vegetable/Fruit/Corn/Plant
G6	GCA_000298875.1	Leuconostoc gelidum JB7		1.9	36.5	99.44	0.19	Vegetable/Fruit/Corn/Plant
G6	GCA_020089485.1	Leuconostoc gelidum subsp. gelidum AMKR21		1.9	36.5	99.44	0.19	Meat
G6	GCA_020089405.1	Leuconostoc gelidum subsp. gelidum C220d		2	36.5	94.38	0.11	Vegetable/Fruit/Corn/Plant
G6	GCA_020089375.1	Leuconostoc gelidum subsp. gelidum Ebr1-8		1.9	37	99.44	0.94	Meat
G6	GCA_020089365.1	Leuconostoc gelidum subsp. gelidum HS9		1.9	36.5	99.44	0.19	Meat
G6	GCA_026616915.1	Leuconostoc gelidum subsp. gelidum I29		2	37	99.44	0.19	Vegetable/Fruit/Corn/Plant
G6	GCA_020089325.1	Leuconostoc gelidum subsp. gelidum JPBL22		1.9	36.5	99.44	0.19	Vegetable/Fruit/Corn/Plant
G6	GCA_020089345.1	Leuconostoc gelidum subsp. gelidum KAPA3-9		1.9	36.5	99.44	0.19	Meat
G6	GCA_000166715.2	Leuconostoc gelidum subsp. gelidum KCTC 3527	T	2	36.5	99.44	0.19	Vegetable/Fruit/Corn/Plant
G6	GCA_020089305.1	Leuconostoc gelidum subsp. gelidum Kg1-2		1.8	36.5	99.44	0.19	Vegetable/Fruit/Corn/Plant
G6	GCA_019655975.1	Leuconostoc gelidum subsp. gelidum NBRC 113246		1.9	36.5	99.44	0.19	Meat
G6	GCA_020089285.1	Leuconostoc gelidum subsp. gelidum PB4d		2	36.5	99.44	0.19	Vegetable/Fruit/Corn/Plant
G6	GCA_020089425.1	Leuconostoc gelidum subsp. gelidum PLK1c		1.9	36.5	99.44	0.3	Vegetable/Fruit/Corn/Plant
G6	GCA_006770305.1	Leuconostoc gelidum subsp. gelidum TMW 2.1618		1.8	37	99.44	0.19	Meat
G6	GCA_020089225.1	Leuconostoc gelidum subsp. gelidum Vvan9		2	36.5	99.44	0.19	Meat
G6	GCA_020089445.1	Leuconostoc gelidum subsp. aenigmaticum DSM 19374		2	36.5	99.44	0	Meat
G6	GCA_020089505.1	Leuconostoc gelidum subsp. aenigmaticum DSM 19375	T	1.9	36.5	99.44	0	Meat
G6	GCA_023921265.1	Leuconostoc gelidum subsp. aenigmaticum LS4		2	37	99.44	0.19	Vegetable/Fruit/Corn/Plant
G6	GCA_020089455.1	Leuconostoc gelidum subsp. aenigmaticum POKY4-4		1.9	36.5	100	0	Meat
G7	GCA_020089185.1	Leuconostoc gasicomitatum 10.16.3		2	36.5	98.88	0.56	Vegetable/Fruit/Corn/Plant
G7	GCA_020089135.1	Leuconostoc gasicomitatum 6.2.3		2	36.5	99.44	0.56	Vegetable/Fruit/Corn/Plant
G7	GCA_020089165.1	Leuconostoc gasicomitatum A.21.4		1.9	36.5	99.44	0	Vegetable/Fruit/Corn/Plant
G7	GCA_020089125.1	Leuconostoc gasicomitatum A.5.3		2.1	36.5	99.44	0.56	Vegetable/Fruit/Corn/Plant
G7	GCA_020089085.1	Leuconostoc gasicomitatum A.8.4		2	36.5	100	0	Vegetable/Fruit/Corn/Plant
G7	GCA_020089105.1	Leuconostoc gasicomitatum ab.2		2	36.5	99.44	0.75	Acetic acid solution
G7	GCA_900016145.1	Leuconostoc gasicomitatum C122c		2	36.5	98.88	0.19	Vegetable/Fruit/Corn/Plant
G7	GCA_013403485.1	Leuconostoc gasicomitatum CBA3613		1.8	37	100	0.11	-
G7	GCA_020088905.1	Leuconostoc gasicomitatum EPV3		2	36.5	99.44	0	Meat
G7	GCA_020089065.1	Leuconostoc gasicomitatum HS1		2	36.5	100	0	Egg
G7	GCA_020089005.1	Leuconostoc gasicomitatum HS10		2	36.5	100	0	Egg
G7	GCA_020089265.1	Leuconostoc gasicomitatum JL3-1		1.9	36.5	100	0	Meat
G7	GCA_020088985.1	Leuconostoc gasicomitatum Jla4-8		1.9	36.5	98.6	0	Meat
G7	GCA_020088885.1	Leuconostoc gasicomitatum JP13-3		2	36.5	99.44	0.19	Vegetable/Fruit/Corn/Plant
G7	GCA_001536305.1	Leuconostoc gasicomitatum KG16-1		2.1	37	100	0.11	Vegetable/Fruit/Corn/Plant
G7	GCA_000196855.1	Leuconostoc gasicomitatum LMG 18811	T	2	36.5	99.44	0	meat
G7	GCA_900218135.1	Leuconostoc gasicomitatum MFPA44A1401		1.9	37	100	0	Meat
G7	GCA_020088925.1	Leuconostoc gasicomitatum Mkl1-2		1.9	36.5	100	0	Fish
G7	GCA_020088855.1	Leuconostoc gasicomitatum Mkl2-18		1.9	36.5	99.44	0	Fish
G7	GCA_020088825.1	Leuconostoc gasicomitatum Ms25-3		1.9	36.5	99.44	0	Meat
G7	GCA_020088785.1	Leuconostoc gasicomitatum NAFIM5a-6		1.9	37	100	0	Meat
G7	GCA_030161455.1	Leuconostoc gasicomitatum NBRC 113245		1.9	36.5	99.44	0	Vegetable/Fruit/Corn/Plant
G7	GCA_900016175.1	Leuconostoc gasicomitatum PB1e		2.1	36.5	99.44	0	Vegetable/Fruit/Corn/Plant
G7	GCA_020089205.1	Leuconostoc gasicomitatum POHU19		1.9	37	99.86	0	Meat
G7	GCA_020088805.1	Leuconostoc gasicomitatum POULM2-8		2	37	100	0	Meat
G7	GCA_020089025.1	Leuconostoc gasicomitatum R-46608		2.1	36.5	99.44	0	Meat
G7	GCA_020089045.1	Leuconostoc gasicomitatum R-46710		2	36.5	99.44	0	Vegetable/Fruit/Corn/Plant
G7	GCA_020088965.1	Leuconostoc gasicomitatum R-46850		2	36.5	99.44	0	Vegetable/Fruit/Corn/Plant
G7	GCA_020088915.1	Leuconostoc gasicomitatum R-46920		1.9	36.5	99.44	0	Vegetable/Fruit/Corn/Plant
G7	GCA_020089215.1	Leuconostoc gasicomitatum RSNU1f		1.8	37	98.31	0	Meat
G7	GCA_009296125.1	Leuconostoc gasicomitatum TMW 2.1619		1.9	37	99.64	0.56	Meat
G7	GCA_020088845.1	Leuconostoc gasicomitatum Vvan8		1.8	36.5	100	0	Meat
G8	GCA_025395235.1	Leuconostoc holzapfelii 733		1.7	44	98.81	0.28	Vegetable/Fruit/Corn/Plant
G8	GCA_012396485.1	Leuconostoc holzapfelii CCUG 54536	T	1.8	44	99.37	0.28	Vegetable/Fruit/Corn/Plant
G8	GCA_019655995.1	Leuconostoc holzapfelii JCM 16942		1.8	44	99.37	0.28	Vegetable/Fruit/Corn/Plant
G9	GCA_015553465.1	Leuconostoc lactis 1001095IJ_161003_G5		1.7	43.5	99.83	0	Human sample
G9	GCA_007954625.1	Leuconostoc lactis CBA3622		1.8	43	99.83	0	Vegetable/Fruit/Corn/Plant
G9	GCA_025189045.1	Leuconostoc lactis CIRM-BIA 647		1.8	42.5	99.3	0	-
G9	GCA_030577875.1	Leuconostoc lactis DMLL10		1.7	43.5	99.83	0	Vegetable/Fruit/Corn/Plant
G9	GCA_000179875.1	Leuconostoc lactis KCTC 3773		1.7	43	99.3	0	Dairy
G9	GCA_002092595.1	Leuconostoc lactis LN19		1.7	43	99.3	0	Dairy
G9	GCA_002092695.1	Leuconostoc lactis LN24		1.7	43	99.3	0	Dairy
G9	GCA_001411775.1	Leuconostoc lactis WIKIM21		1.8	43	99.83	0	Vegetable/Fruit/Corn/Plant
G10	GCA_001998805.1	Leuconostoc garlicum KFRI01		1.7	43.5	99.83	0	Vegetable/Fruit/Corn/Plant
G10	GCA_018993775.1	Leuconostoc lactis 1.2.28		1.7	43.5	99.83	0	Vegetable/Fruit/Corn/Plant
G10	GCA_015551285.1	Leuconostoc lactis 1001262B_160229_C9		1.7	43.5	99.83	0	Human sample
G10	GCA_025395195.1	Leuconostoc lactis 824		1.7	43	99.83	0	Vegetable/Fruit/Corn/Plant
G10	GCA_004167235.1	Leuconostoc lactis aa_0143		1.7	43	99.83	0	Human sample
G10	GCA_009795665.1	Leuconostoc lactis AV1n		1.7	43	85.71	0	Vegetable/Fruit/Corn/Plant
G10	GCA_009678855.1	Leuconostoc lactis BIOML-A1		1.7	43	99.83	0	Human sample
G10	GCA_007954605.1	Leuconostoc lactis CBA3625		1.8	43.5	99.83	0	Vegetable/Fruit/Corn/Plant
G10	GCA_007954665.1	Leuconostoc lactis CBA3626		1.8	43	99.83	0.52	Vegetable/Fruit/Corn/Plant
G10	GCA_002287365.1	Leuconostoc lactis CCK940		1.7	43.5	99.83	0	Vegetable/Fruit/Corn/Plant
G10	GCA_030397505.1	Leuconostoc lactis FBL9		1.7	43.5	99.83	0	Food
G10	GCA_000709265.1	Leuconostoc lactis KACC 91922		1.7	43.5	99.83	0	Vegetable/Fruit/Corn/Plant
G10	GCA_014651235.1	Leuconostoc lactis JCM 6123	T	1.6	43.5	99.83	0	Collection strain
G10	GCA_030017215.1	Leuconostoc lactis LASM15		1.7	43.5	99.83	0	Vegetable/Fruit/Corn/Plant
G10	GCA_030017235.1	Leuconostoc lactis LASM16		1.7	43.5	99.83	0.52	Vegetable/Fruit/Corn/Plant
G10	GCA_020708945.1	Leuconostoc lactis MSK.22.137		1.7	43.5	99.83	0	Human sample
G10	GCA_020708975.1	Leuconostoc lactis MSK.22.141		1.7	43.5	99.83	0	Human sample
G10	GCA_030269345.1	Leuconostoc lactis NBRC 102477		1.7	43	99.56	0	Vegetable/Fruit/Corn/Plant
G10	GCA_006539105.1	Leuconostoc lactis NBRC 12455		1.6	43.5	99.83	0	Collection strain
G10	GCA_027692325.1	Leuconostoc lactis OF44-20pH10T		1.7	43	99.83	0	Human sample
G10	GCA_027692265.1	Leuconostoc lactis OF45-3pH10A		1.7	43.5	99.83	0	Human sample
G10	GCA_014050705.1	Leuconostoc lactis SBC001		1.8	43	99.83	0	Vegetable/Fruit/Corn/Plant
G10	GCA_001698145.1	Leuconostoc lactis WiKim40		1.8	43	99.83	0	Vegetable/Fruit/Corn/Plant
G11	GCA_019656075.1	Leuconostoc palmae JCM 16944	T	1.4	35.5	99.33	0.56	Wine
G12	GCA_001077275.1	Leuconostoc citreum 1301_LGAS		1.8	39	99.89	0.19	Human sample
G12	GCA_018991475.1	Leuconostoc citreum 3.8.12		1.9	39	99.89	0.19	Vegetable/Fruit/Corn/Plant
G12	GCA_015277835.1	Leuconostoc citreum 37		2	39	99.89	0	Dairy
G12	GCA_004354555.1	Leuconostoc citreum ATCC 49370	T	1.8	39	99.89	0	Collection strain
G12	GCA_013432155.1	Leuconostoc citreum BD1707		1.8	39	99.89	0	Dairy
G12	GCA_007954785.1	Leuconostoc citreum CBA3621		1.9	39	99.89	0.56	Vegetable/Fruit/Corn/Plant
G12	GCA_007954705.1	Leuconostoc citreum CBA3623		2	39	99.33	0	Vegetable/Fruit/Corn/Plant
G12	GCA_007954565.1	Leuconostoc citreum CBA3624		1.9	39	99.89	0.56	Vegetable/Fruit/Corn/Plant
G12	GCA_008033195.1	Leuconostoc citreum CBA3627		1.9	39	99.89	0.56	Vegetable/Fruit/Corn/Plant
G12	GCA_025188485.1	Leuconostoc citreum CIRM-BIA 1453		1.9	39	99.89	0.56	Dairy
G12	GCA_025188705.1	Leuconostoc citreum CIRM-BIA 1454		2	38.5	99.89	0.56	Dairy
G12	GCA_025188605.1	Leuconostoc citreum CIRM-BIA 1455		1.9	39	99.33	0	Dairy
G12	GCA_025188545.1	Leuconostoc citreum CIRM-BIA 1456		2	38.5	99.89	0	Dairy
G12	GCA_025188725.1	Leuconostoc citreum CIRM-BIA 1457		1.9	38.5	99.89	0	Vegetable/Fruit/Corn/Plant
G12	GCA_025188525.1	Leuconostoc citreum CIRM-BIA 2088		2	38.5	99.89	0	Dairy
G12	GCA_025188465.1	Leuconostoc citreum CIRM-BIA 2090		1.9	39	99.89	0.56	Dairy
G12	GCA_025188495.1	Leuconostoc citreum CIRM-BIA 2091		2	39	99.33	0.56	Dairy
G12	GCA_025188565.1	Leuconostoc citreum CIRM-BIA 2092		1.9	39	99.89	0.07	sugar cane juice
G12	GCA_025188655.1	Leuconostoc citreum CIRM-BIA 2095		2	38.5	99.33	0	Dairy
G12	GCA_025188685.1	Leuconostoc citreum CIRM-BIA 2096		2.1	39	99.33	0.75	Dairy
G12	GCA_025188625.1	Leuconostoc citreum CIRM-BIA 2098		1.9	39	99.33	0.75	Dairy
G12	GCA_025188785.1	Leuconostoc citreum CIRM-BIA 2099		2	38.5	99.89	0	Dairy
G12	GCA_025188575.1	Leuconostoc citreum CIRM-BIA 742		1.8	39	99.89	0	honeydew of rye ear
G12	GCA_002591805.1	Leuconostoc citreum CW28		2	38.5	99.33	0	Vegetable/Fruit/Corn/Plant
G12	GCA_002115685.1	Leuconostoc citreum DmW_111		1.8	39	99.33	0.75	Insect
G12	GCA_014927285.1	Leuconostoc citreum DmW_137		1.9	39	99.89	0	Insect
G12	GCA_002804045.1	Leuconostoc citreum EFEL 2700		1.9	39	99.33	0	Vegetable/Fruit/Corn/Plant
G12	GCA_008326505.1	Leuconostoc citreum F192-5		2.1	38.5	99.89	0	Vegetable/Fruit/Corn/Plant
G12	GCA_006381855.1	Leuconostoc citreum g19		1.8	39	99.89	0	Vegetable/Fruit/Corn/Plant
G12	GCA_000820965.2	Leuconostoc citreum GCA_000820965		1.7	39	99.25	0	-
G12	GCA_000820985.2	Leuconostoc citreum GCA_000820985		1.8	39	99.89	0	-
G12	GCA_925293145.1	Leuconostoc citreum IM1329		2	39	99.89	0.56	Dairy
G12	GCA_000026405.1	Leuconostoc citreum KM20		1.9	39	99.89	0	Vegetable/Fruit/Corn/Plant
G12	GCA_025122295.1	Leuconostoc citreum LBAE B1		1.9	39	99.89	0.08	Vegetable/Fruit/Corn/Plant
G12	GCA_025122315.1	Leuconostoc citreum LBAE B3		1.9	39	99.89	0.08	Vegetable/Fruit/Corn/Plant
G12	GCA_025122255.1	Leuconostoc citreum LBAE B7		1.8	39	99.89	0	Vegetable/Fruit/Corn/Plant
G12	GCA_000239895.2	Leuconostoc citreum LBAE C10		1.9	39	99.89	0.08	Vegetable/Fruit/Corn/Plant
G12	GCA_000239915.2	Leuconostoc citreum LBAE C11		2	38.5	99.89	0	Vegetable/Fruit/Corn/Plant
G12	GCA_025122265.1	Leuconostoc citreum LBAE C12		1.8	39	99.89	0	Vegetable/Fruit/Corn/Plant
G12	GCA_000239935.2	Leuconostoc citreum LBAE E16		1.8	39	99.89	0	Vegetable/Fruit/Corn/Plant
G12	GCA_025122205.1	Leuconostoc citreum LBAE H6		1.8	39	99.89	0	Vegetable/Fruit/Corn/Plant
G12	GCA_023218865.1	Leuconostoc citreum M159		2	38.5	99.89	0	Vegetable/Fruit/Corn/Plant
G12	GCA_007989545.1	Leuconostoc citreum NBRC 102476		1.8	39	99.89	0	Collection strain
G12	GCA_008326545.1	Leuconostoc citreum NRIC 1776		1.8	39	99.89	0	Vegetable/Fruit/Corn/Plant
G12	GCA_024543065.1	Leuconostoc citreum NRRL B-1355		1.7	39.5	98.76	0	sugar cane juice
G12	GCA_024800665.1	Leuconostoc citreum PL105		1.9	39	99.89	0.26	Vegetable/Fruit/Corn/Plant
G12	GCA_024158625.1	Leuconostoc citreum R-80370		1.9	38.5	99.89	0.11	Food
G12	GCA_022832635.1	Leuconostoc citreum SCB2153		2	39	99.33	0.75	Dairy
G12	GCA_014060965.1	Leuconostoc citreum SG255		1.9	39	99.89	0.07	Vegetable/Fruit/Corn/Plant
G12	GCA_031165135.1	Leuconostoc citreum SH12		1.8	39	99.89	0	Vegetable/Fruit/Corn/Plant
G12	GCA_009792915.1	Leuconostoc citreum TMW21194		1.7	39	99.89	0	Food
G12	GCA_030361075.1	Leuconostoc citreum TOM.22		1.9	39	99.33	0.56	Dairy
G12	GCA_004359915.1	Leuconostoc citreum TR116		1.8	39	99.89	0	Vegetable/Fruit/Corn/Plant
G12	GCA_006406175.1	Leuconostoc citreum TR153		1.9	38.5	99.89	0	Vegetable/Fruit/Corn/Plant
G12	GCA_027676125.1	Leuconostoc citreum UN03-209		1.8	39	99.89	0	Human sample
G12	GCA_027676085.1	Leuconostoc citreum UN03-210		1.8	39	99.89	0	Human sample
G12	GCA_016406245.1	Leuconostoc citreum WiKim0096		1.8	39	99.7	0	Vegetable/Fruit/Corn/Plant
G12	GCA_009707745.1	Leuconostoc citreum WiKim0101		2	39	99.16	0.19	Vegetable/Fruit/Corn/Plant
G12	GCA_014844115.1	Leuconostoc sp. LN180020		1.9	39	99.89	0	Vegetable/Fruit/Corn/Plant
G13	GCA_014634725.1	Leuconostoc pseudomesenteroides 44974		2.3	38.5	99.83	0	Vegetable/Fruit/Corn/Plant
G13	GCA_008033175.1	Leuconostoc pseudomesenteroides CBA3630		2.3	39	99.83	0.17	Vegetable/Fruit/Corn/Plant
G13	GCA_025211395.1	Leuconostoc pseudomesenteroides CIRM-BIA 1262		2.2	39	99.83	0	Vegetable/Fruit/Corn/Plant
G13	GCA_025211355.1	Leuconostoc pseudomesenteroides CIRM-BIA 2127		2.2	39	99.83	0	sugar cane juice
G13	GCA_018257095.1	Leuconostoc pseudomesenteroides Dm-9		2.2	39	99.83	0.7	Insect
G13	GCA_029823355.1	Leuconostoc pseudomesenteroides DSM 20193		2	39	99.83	0	-
G13	GCA_016127255.1	Leuconostoc pseudomesenteroides FDAARGOS_1003	T	2.1	39	99.83	0	Vegetable/Fruit/Corn/Plant
G13	GCA_026810245.1	Leuconostoc pseudomesenteroides L64		2.1	39	99.83	0	environmental
G13	GCA_025211125.1	Leuconostoc pseudomesenteroides LBAE H9		2.3	39	99.83	0.52	Vegetable/Fruit/Corn/Plant
G13	GCA_014634745.1	Leuconostoc pseudomesenteroides LMG 11482		2.1	39	99.83	0	Vegetable/Fruit/Corn/Plant
G13	GCA_014634765.1	Leuconostoc pseudomesenteroides LMG 11483		2	39	99.3	0	-
G13	GCA_012396745.1	Leuconostoc pseudomesenteroides NCDO 768		2.1	39	99.83	0	Vegetable/Fruit/Corn/Plant
G13	GCA_020881495.1	Leuconostoc pseudomesenteroides TMW21073		2.3	38.5	99.83	0	Food
G13	GCA_020858715.1	Leuconostoc pseudomesenteroides TMW21195		2.1	39	99.83	0.17	Food
G13	GCA_006382035.1	Leuconostoc pseudomesenteroides TR070		2.2	39	99.83	0	Vegetable/Fruit/Corn/Plant
G13	GCA_016624925.1	Leuconostoc sp. S50		2.2	39	99.83	0	Insect
G13	GCA_016517085.1	Leuconostoc sp. S51		2.2	39	99.83	0	Insect
G13	GCA_030400235.1	Leuconostoc sp. UCMA20149		2.3	39	99.83	0	Vegetable/Fruit/Corn/Plant
G14	GCA_026486025.1	Leuconostoc falkenbergense 156		2.2	39	100	0.7	Vegetable/Fruit/Corn/Plant
G14	GCA_014634785.1	Leuconostoc falkenbergense C		2.3	38.5	100	0	Dairy
G14	GCA_025211365.1	Leuconostoc falkenbergense CIRM-BIA 1191		2.2	39	100	0	Dairy
G14	GCA_025211415.1	Leuconostoc falkenbergense CIRM-BIA 1240		2.1	38.5	100	0	Dairy
G14	GCA_025211425.1	Leuconostoc falkenbergense CIRM-BIA 1261		2.1	39	99.83	0	Vegetable/Fruit/Corn/Plant
G14	GCA_025211315.1	Leuconostoc falkenbergense CIRM-BIA 876		2.2	39	100	0.17	Dairy
G14	GCA_016939455.1	Leuconostoc falkenbergense FDAARGOS_1201		1.9	39.5	98.95	0	-
G14	GCA_030017175.1	Leuconostoc falkenbergense LASM18		2.1	39	100	0.17	Vegetable/Fruit/Corn/Plant
G14	GCA_030017075.1	Leuconostoc falkenbergense LASM36		2.1	38.5	100	0.17	Vegetable/Fruit/Corn/Plant
G14	GCA_025211065.1	Leuconostoc falkenbergense LBAE K30		1.9	39	100	0.26	Vegetable/Fruit/Corn/Plant
G14	GCA_014634805.1	Leuconostoc falkenbergense LMG 10779	T	2	39	100	0.17	Collection strain
G14	GCA_014634865.1	Leuconostoc falkenbergense LMG 18969		1.9	39	99.83	0	Vegetable/Fruit/Corn/Plant
G14	GCA_030361025.1	Leuconostoc falkenbergense TOM.81		2.2	38.5	100	0	Dairy
G14	GCA_002095565.1	Leuconostoc sp. BM2		2	39	100	0	Dairy
G15	GCA_008107645.1	Leuconostoc litchii MB7	T	1.9	36	100	0.52	Vegetable/Fruit/Corn/Plant
G15	GCA_030161775.1	Leuconostoc litchii NBRC 113542		2	36	97.57	1.05	Vegetable/Fruit/Corn/Plant
G17	GCA_023205265.1	Leuconostoc sp. MTCC 10508		2	37.5	100	0.17	Vegetable/Fruit/Corn/Plant
G17	GCA_900289205.1	Leuconostoc suionicum CECT 8484		2.1	37.5	100	0.52	Vegetable/Fruit/Corn/Plant
G17	GCA_900289255.1	Leuconostoc suionicum CECT 8486		2.1	37.5	100	0.52	Vegetable/Fruit/Corn/Plant
G17	GCA_900290145.1	Leuconostoc suionicum CECT 9216		2.1	37.5	100	0.52	Vegetable/Fruit/Corn/Plant
G17	GCA_025211285.1	Leuconostoc suionicum CIRM-BIA 2124		2.1	37.5	100	0.17	Vegetable/Fruit/Corn/Plant
G17	GCA_025211255.1	Leuconostoc suionicum CIRM-BIA 2126		2.1	37.5	100	0.52	Vegetable/Fruit/Corn/Plant
G17	GCA_018257035.1	Leuconostoc suionicum Dm-2019-54		2.1	37	100	0	Insect
G17	GCA_014927295.1	Leuconostoc suionicum DmW_098		2.1	37.5	100	0	Insect
G17	GCA_001891125.1	Leuconostoc suionicum DSM 20241	T	2	37.5	100	0	-
G17	GCA_028401945.1	Leuconostoc suionicum F150		2.2	37	100	0.26	Meat
G17	GCA_028402095.1	Leuconostoc suionicum F151		2.1	37	100	0.52	Meat
G17	GCA_028402015.1	Leuconostoc suionicum F156		2.2	37	100	0.26	Meat
G17	GCA_030017255.1	Leuconostoc suionicum LASM05		2.1	37	100	0	Vegetable/Fruit/Corn/Plant
G17	GCA_030017315.1	Leuconostoc suionicum LASM06		2.2	37	100	0	Vegetable/Fruit/Corn/Plant
G17	GCA_030017265.1	Leuconostoc suionicum LASM07		2.1	37.5	100	0.52	Vegetable/Fruit/Corn/Plant
G17	GCA_030017195.1	Leuconostoc suionicum LASM17		2	37.5	100	0	Vegetable/Fruit/Corn/Plant
G17	GCA_030017115.1	Leuconostoc suionicum LASM20		2	37.5	100	0	Vegetable/Fruit/Corn/Plant
G17	GCA_030017055.1	Leuconostoc suionicum LASM37		2.2	37.5	100	0	Vegetable/Fruit/Corn/Plant
G17	GCA_030017025.1	Leuconostoc suionicum LASM38		2.2	37.5	100	0	Vegetable/Fruit/Corn/Plant
G17	GCA_030019555.1	Leuconostoc suionicum LASM43		2.2	37	100	0	Vegetable/Fruit/Corn/Plant
G17	GCA_030017125.1	Leuconostoc suionicum LASM45		2.1	37.5	100	0	Vegetable/Fruit/Corn/Plant
G17	GCA_030017015.1	Leuconostoc suionicum LASM48		2.1	37.5	100	0	Vegetable/Fruit/Corn/Plant
G17	GCA_025211155.1	Leuconostoc suionicum LBAE A9		2.1	37.5	100	0.7	Vegetable/Fruit/Corn/Plant
G17	GCA_002370395.1	Leuconostoc suionicum LT-38		2	37.5	100	0	Collection strain
G18	GCA_018991785.1	Leuconostoc mesenteroides 1.2.47		2.1	37.5	100	0.52	Vegetable/Fruit/Corn/Plant
G18	GCA_025395165.1	Leuconostoc mesenteroides 109		2	37.5	100	0.52	Vegetable/Fruit/Corn/Plant
G18	GCA_001570665.1	Leuconostoc mesenteroides 213M0		2	37.5	99.93	1.05	Dairy
G18	GCA_001515385.1	Leuconostoc mesenteroides 406		2	37.5	100	1.57	Dairy
G18	GCA_025395125.1	Leuconostoc mesenteroides 684		2	37.5	100	0.79	Vegetable/Fruit/Corn/Plant
G18	GCA_025395095.1	Leuconostoc mesenteroides 838		2	37.5	100	0.52	Dairy
G18	GCA_027663505.1	Leuconostoc mesenteroides AM04S-33		2	37.5	100	0.7	Human sample
G18	GCA_027724025.1	Leuconostoc mesenteroides AM110-120		2	37.5	100	0.7	Human sample
G18	GCA_027675625.1	Leuconostoc mesenteroides AM110-133		2	37.5	100	0.7	Human sample
G18	GCA_004368765.1	Leuconostoc mesenteroides AtHG50		2	37.5	100	1.05	Vegetable/Fruit/Corn/Plant
G18	GCA_004745755.1	Leuconostoc mesenteroides B5		2.1	37.5	100	0.7	Food
G18	GCA_003255835.1	Leuconostoc mesenteroides CBA7131		2.1	37.5	99.48	0.52	Human sample
G18	GCA_900290445.1	Leuconostoc mesenteroides CECT 9217		2	37.5	100	0.52	Vegetable/Fruit/Corn/Plant
G18	GCA_900312985.1	Leuconostoc mesenteroides CECT 9266		2.1	37.5	99.83	0.52	Vegetable/Fruit/Corn/Plant
G18	GCA_900290155.1	Leuconostoc mesenteroides CECT 9268		2.1	37.5	99.83	0.52	Vegetable/Fruit/Corn/Plant
G18	GCA_025188385.1	Leuconostoc mesenteroides CIRM-BIA 1146		2	37.5	100	1.05	Dairy
G18	GCA_025188395.1	Leuconostoc mesenteroides CIRM-BIA 1320		2	37.5	100	1.22	Dairy
G18	GCA_025188365.1	Leuconostoc mesenteroides CIRM-BIA 1357		2	37.5	100	0.52	Vegetable/Fruit/Corn/Plant
G18	GCA_025188285.1	Leuconostoc mesenteroides CIRM-BIA 1972		2	38	100	1.05	Dairy
G18	GCA_025188345.1	Leuconostoc mesenteroides CIRM-BIA 427		1.6	38	99.48	0.52	Collection strain
G18	GCA_025188425.1	Leuconostoc mesenteroides CIRM-BIA 433		1.7	38	100	0.52	Dairy
G18	GCA_025188325.1	Leuconostoc mesenteroides CIRM-BIA 694		1.9	37.5	100	1.05	Vegetable/Fruit/Corn/Plant
G18	GCA_025188295.1	Leuconostoc mesenteroides CIRM-BIA 740		2.1	37.5	100	1.05	Vegetable/Fruit/Corn/Plant
G18	GCA_007673005.1	Leuconostoc mesenteroides DE0394		1.9	37.5	100	2.11	environmental
G18	GCA_018257055.1	Leuconostoc mesenteroides Dm-2019-12		2.1	37.5	100	0.7	Insect
G18	GCA_023744315.1	Leuconostoc mesenteroides DRD-138		2.2	37.5	100	1.75	Dairy
G18	GCA_023744295.1	Leuconostoc mesenteroides DRD-140		2	37.5	100	1.05	Dairy
G18	GCA_023743945.1	Leuconostoc mesenteroides DRD-141		2.1	37.5	100	0.52	Dairy
G18	GCA_023743975.1	Leuconostoc mesenteroides DRD-2		1.7	38	100	0.52	Dairy
G18	GCA_023743995.1	Leuconostoc mesenteroides DRD-30		2	37.5	100	0.52	Dairy
G18	GCA_029823215.1	Leuconostoc mesenteroides DSM 20343		2.1	37.5	100	1.05	-
G18	GCA_029823385.1	Leuconostoc mesenteroides DSM 20346		1.6	38	99.62	0.52	-
G18	GCA_030668605.1	Leuconostoc mesenteroides F-21		1.9	38	100	0.7	Human sample
G18	GCA_031192385.1	Leuconostoc mesenteroides F-22		2	37.5	100	1.05	Human sample
G18	GCA_005864365.1	Leuconostoc mesenteroides FAM 18356		1.9	38	100	0.52	-
G18	GCA_016127295.1	Leuconostoc mesenteroides FDAARGOS_1033		2.1	37.5	100	1.05	Vegetable/Fruit/Corn/Plant
G18	GCA_001541125.1	Leuconostoc mesenteroides GL1		1.8	37.5	100	1.31	Dairy
G18	GCA_024498575.1	Leuconostoc mesenteroides GSICC 31207		2.1	37.5	100	0.52	sucrose solution
G18	GCA_028619685.1	Leuconostoc mesenteroides IMAU10296		2.1	38	100	1.05	Dairy
G18	GCA_028619635.1	Leuconostoc mesenteroides IMAU10297		2.1	38	100	1.05	Dairy
G18	GCA_028619095.1	Leuconostoc mesenteroides IMAU10332		1.9	37.5	100	1.05	Dairy
G18	GCA_028619595.1	Leuconostoc mesenteroides IMAU10334		1.9	37.5	100	0.52	Dairy
G18	GCA_028619235.1	Leuconostoc mesenteroides IMAU10338		1.9	37.5	99.74	1.05	Dairy
G18	GCA_028619605.1	Leuconostoc mesenteroides IMAU10846		2	37.5	100	0.79	Dairy
G18	GCA_028618795.1	Leuconostoc mesenteroides IMAU10870		2	37.5	100	1.22	Dairy
G18	GCA_028620295.1	Leuconostoc mesenteroides IMAU10875		1.9	38	100	0.52	Dairy
G18	GCA_028619105.1	Leuconostoc mesenteroides IMAU10891		2	37.5	100	0.79	Dairy
G18	GCA_028619045.1	Leuconostoc mesenteroides IMAU10907		2	37.5	100	1.83	Dairy
G18	GCA_028619035.1	Leuconostoc mesenteroides IMAU10910		2	37.5	100	0.79	Dairy
G18	GCA_028618935.1	Leuconostoc mesenteroides IMAU10916		2	37.5	100	1.31	Dairy
G18	GCA_028618955.1	Leuconostoc mesenteroides IMAU10926		1.8	37.5	100	1.05	Dairy
G18	GCA_028618905.1	Leuconostoc mesenteroides IMAU10992		2	37.5	100	1.57	Dairy
G18	GCA_028619655.1	Leuconostoc mesenteroides IMAU11000		2.1	37.5	100	1.57	Dairy
G18	GCA_028618765.1	Leuconostoc mesenteroides IMAU11005		2	38	100	1.57	Dairy
G18	GCA_028619575.1	Leuconostoc mesenteroides IMAU11028		2	37.5	100	0.79	Dairy
G18	GCA_028618895.1	Leuconostoc mesenteroides IMAU11034		2	37.5	100	0.79	Dairy
G18	GCA_028618855.1	Leuconostoc mesenteroides IMAU11057		2	37.5	100	1.22	Dairy
G18	GCA_028618845.1	Leuconostoc mesenteroides IMAU11063		2.1	37.5	99.83	1.22	Dairy
G18	GCA_028618725.1	Leuconostoc mesenteroides IMAU11071		2.1	37.5	100	1.22	Dairy
G18	GCA_028618815.1	Leuconostoc mesenteroides IMAU11074		2.1	37.5	100	1.22	Dairy
G18	GCA_028619735.1	Leuconostoc mesenteroides IMAU11088		1.9	37.5	99.48	0.52	Dairy
G18	GCA_028619675.1	Leuconostoc mesenteroides IMAU11104		2	37.5	100	1.05	Dairy
G18	GCA_028618715.1	Leuconostoc mesenteroides IMAU11106		1.9	38	100	0.52	Dairy
G18	GCA_028619255.1	Leuconostoc mesenteroides IMAU11117		2	37.5	100	1.57	Dairy
G18	GCA_028619515.1	Leuconostoc mesenteroides IMAU32105		2.1	37.5	100	1.05	Dairy
G18	GCA_028619415.1	Leuconostoc mesenteroides IMAU32173		2.1	37.5	100	1.22	Dairy
G18	GCA_028619455.1	Leuconostoc mesenteroides IMAU32175		1.9	38	100	0.52	Dairy
G18	GCA_028619315.1	Leuconostoc mesenteroides IMAU32176		2.1	37.5	100	1.22	Dairy
G18	GCA_028619495.1	Leuconostoc mesenteroides IMAU32196		1.9	38	100	1.05	Dairy
G18	GCA_028618735.1	Leuconostoc mesenteroides IMAU32381		2	37.5	100	0.52	Dairy
G18	GCA_028619555.1	Leuconostoc mesenteroides IMAU32445		1.8	38	100	0.79	Dairy
G18	GCA_028619505.1	Leuconostoc mesenteroides IMAU32478		2	38	100	1.05	Dairy
G18	GCA_028619365.1	Leuconostoc mesenteroides IMAU32491		2.1	37.5	100	1.22	Dairy
G18	GCA_028619295.1	Leuconostoc mesenteroides IMAU32523		2	38	100	1.57	Dairy
G18	GCA_028619265.1	Leuconostoc mesenteroides IMAU32539		2	37.5	100	1.05	Dairy
G18	GCA_028619335.1	Leuconostoc mesenteroides IMAU32546		2	37.5	100	1.57	Dairy
G18	GCA_028619465.1	Leuconostoc mesenteroides IMAU32563		1.9	37.5	99.98	1.05	Dairy
G18	GCA_028619435.1	Leuconostoc mesenteroides IMAU32604		1.9	37.5	100	1.05	Dairy
G18	GCA_028619395.1	Leuconostoc mesenteroides IMAU32606		1.9	37.5	100	1.05	Dairy
G18	GCA_028620275.1	Leuconostoc mesenteroides IMAU32608		1.9	37.5	100	1.05	Dairy
G18	GCA_028619355.1	Leuconostoc mesenteroides IMAU32610		2	38	100	1.57	Dairy
G18	GCA_028619795.1	Leuconostoc mesenteroides IMAU80235		2.1	37.5	100	0.52	Dairy
G18	GCA_028619975.1	Leuconostoc mesenteroides IMAU80236		2.1	37.5	100	1.05	Dairy
G18	GCA_028619895.1	Leuconostoc mesenteroides IMAU80237		2.1	37.5	100	0.52	Dairy
G18	GCA_028618835.1	Leuconostoc mesenteroides IMAU80248		1.8	37.5	100	0.79	Dairy
G18	GCA_028619755.1	Leuconostoc mesenteroides IMAU80250		2	37.5	100	0.52	Dairy
G18	GCA_028619805.1	Leuconostoc mesenteroides IMAU80251		1.9	38	100	0.7	Dairy
G18	GCA_028619145.1	Leuconostoc mesenteroides IMAU80261		2	37.5	100	0.52	Dairy
G18	GCA_028620075.1	Leuconostoc mesenteroides IMAU80274		1.9	37.5	100	0.52	Dairy
G18	GCA_028619165.1	Leuconostoc mesenteroides IMAU80290		2	37.5	100	1.57	Dairy
G18	GCA_028619195.1	Leuconostoc mesenteroides IMAU80298		2	37.5	100	0.52	Dairy
G18	GCA_028620055.1	Leuconostoc mesenteroides IMAU80327		2	38	100	0.52	Dairy
G18	GCA_028620025.1	Leuconostoc mesenteroides IMAU80333		1.9	38	100	0.52	Dairy
G18	GCA_028619925.1	Leuconostoc mesenteroides IMAU80339		1.9	38	100	0.52	Dairy
G18	GCA_028619135.1	Leuconostoc mesenteroides IMAU80346		2	38	100	0.7	Dairy
G18	GCA_028618945.1	Leuconostoc mesenteroides IMAU80347		2	37.5	99.48	0.52	Dairy
G18	GCA_028618985.1	Leuconostoc mesenteroides IMAU80351		1.9	37.5	100	1.75	Dairy
G18	GCA_028619005.1	Leuconostoc mesenteroides IMAU80353		1.9	37.5	100	1.75	Dairy
G18	GCA_028619875.1	Leuconostoc mesenteroides IMAU80358		2.1	37.5	100	0.52	Dairy
G18	GCA_028619905.1	Leuconostoc mesenteroides IMAU80359		2.1	37.5	100	0.52	Dairy
G18	GCA_028619855.1	Leuconostoc mesenteroides IMAU80367		1.9	37.5	100	0.52	Dairy
G18	GCA_028619785.1	Leuconostoc mesenteroides IMAU80369		1.9	37.5	100	0.52	Dairy
G18	GCA_028619775.1	Leuconostoc mesenteroides IMAU80379		2	37.5	100	0.52	Dairy
G18	GCA_028619075.1	Leuconostoc mesenteroides IMAU80391		2	37.5	100	0.52	Dairy
G18	GCA_028619215.1	Leuconostoc mesenteroides IMAU80407		2	38	100	0.52	Dairy
G18	GCA_028619695.1	Leuconostoc mesenteroides IMAU80434		2	38	100	0.52	Dairy
G18	GCA_028620225.1	Leuconostoc mesenteroides IMAU80598		2.1	37.5	100	0.52	Dairy
G18	GCA_028620185.1	Leuconostoc mesenteroides IMAU80641		2	37.5	100	0.7	Dairy
G18	GCA_028620215.1	Leuconostoc mesenteroides IMAU80643		2	37.5	100	0.7	Dairy
G18	GCA_028620235.1	Leuconostoc mesenteroides IMAU80663		1.9	37.5	100	0.52	Dairy
G18	GCA_028619985.1	Leuconostoc mesenteroides IMAU80664		1.9	37.5	100	0.52	Dairy
G18	GCA_028620095.1	Leuconostoc mesenteroides IMAU80738		2.1	37.5	100	0.52	Dairy
G18	GCA_028619915.1	Leuconostoc mesenteroides IMAU80739		1.8	37.5	100	0.52	Dairy
G18	GCA_028620175.1	Leuconostoc mesenteroides IMAU80744		2.1	37.5	100	0.96	Dairy
G18	GCA_028620125.1	Leuconostoc mesenteroides IMAU80746		2	37.5	100	1.57	Dairy
G18	GCA_028620115.1	Leuconostoc mesenteroides IMAU80766		2.1	37.5	100	1.22	Dairy
G18	GCA_028620105.1	Leuconostoc mesenteroides IMAU80770		2	37.5	100	1.05	Dairy
G18	GCA_028620005.1	Leuconostoc mesenteroides IMAU80848		2	37.5	100	1.05	Dairy
G18	GCA_019927015.1	Leuconostoc mesenteroides INF103		2.1	37.5	99.74	2.16	Dairy
G18	GCA_019927005.1	Leuconostoc mesenteroides INF117		2	38.5	100	1.57	Dairy
G18	GCA_019926985.1	Leuconostoc mesenteroides INF131		2	38	100	0.52	Dairy
G18	GCA_019926965.1	Leuconostoc mesenteroides INF157		2	37.5	100	1.05	Dairy
G18	GCA_019926925.1	Leuconostoc mesenteroides INF166		2	38	100	0.52	Dairy
G18	GCA_019927245.1	Leuconostoc mesenteroides INF2		2	38	100	0.52	Dairy
G18	GCA_019927225.1	Leuconostoc mesenteroides INF36		2.2	38	100	1.05	Dairy
G18	GCA_019927185.1	Leuconostoc mesenteroides INF38		2.1	37.5	100	0.52	Dairy
G18	GCA_019927205.1	Leuconostoc mesenteroides INF3b		2.1	38	100	0.76	Dairy
G18	GCA_019927155.1	Leuconostoc mesenteroides INF46		2	38	100	0.52	Dairy
G18	GCA_019927125.1	Leuconostoc mesenteroides INF82a		2.1	38	100	1.46	Dairy
G18	GCA_019927105.1	Leuconostoc mesenteroides INF82b		2.2	38	100	2.01	Dairy
G18	GCA_019927145.1	Leuconostoc mesenteroides INF90		2.2	37.5	100	2.79	Dairy
G18	GCA_019927085.1	Leuconostoc mesenteroides INF92		2	37.5	100	0.52	Dairy
G18	GCA_019927065.1	Leuconostoc mesenteroides INF94		2.2	37.5	100	1.81	Dairy
G18	GCA_019927025.1	Leuconostoc mesenteroides INF98		2	38	100	0.71	Dairy
G18	GCA_024329405.1	Leuconostoc mesenteroides Kef-m16		1.8	38	100	0.73	Dairy
G18	GCA_024329625.1	Leuconostoc mesenteroides Kef-w6		1.8	38	100	0.52	Dairy
G18	GCA_000512955.1	Leuconostoc mesenteroides KFRI-MG		1.9	37.5	100	0.52	Vegetable/Fruit/Corn/Plant
G18	GCA_021253825.1	Leuconostoc mesenteroides KNU-2		2.1	38	100	0.52	Vegetable/Fruit/Corn/Plant
G18	GCA_025122235.1	Leuconostoc mesenteroides LBAE E18		1.9	38	100	0.52	Vegetable/Fruit/Corn/Plant
G18	GCA_002370415.1	Leuconostoc mesenteroides LK-151		2.1	37.5	100	0.52	Vegetable/Fruit/Corn/Plant
G18	GCA_009497095.1	Leuconostoc mesenteroides M11		2	38	100	1.57	Fish
G18	GCA_902374135.1	Leuconostoc mesenteroides MGYG-HGUT-01341		1.7	38	100	0	Human sample
G18	GCA_025728245.1	Leuconostoc mesenteroides ML1		2	37.5	100	0.52	Food
G18	GCA_029953235.2	Leuconostoc mesenteroides MSL129		2.1	37.5	100	1.05	Vegetable/Fruit/Corn/Plant
G18	GCA_900452955.1	Leuconostoc mesenteroides NCTC10817		2	38	100	1.05	Collection strain
G18	GCA_900461615.1	Leuconostoc mesenteroides NCTC12954		2.1	37.5	100	1.05	Vegetable/Fruit/Corn/Plant
G18	GCA_000756355.1	Leuconostoc mesenteroides P45		1.9	37.5	100	0	fermented pulque
G18	GCA_024800105.1	Leuconostoc mesenteroides PL03		2.1	37.5	100	1.05	Vegetable/Fruit/Corn/Plant
G18	GCA_031433065.1	Leuconostoc mesenteroides SB1075		2	38	100	0.52	Vegetable/Fruit/Corn/Plant
G18	GCA_022832495.1	Leuconostoc mesenteroides SCB2313		2.1	37.5	100	1.75	Dairy
G18	GCA_014060975.1	Leuconostoc mesenteroides SG315		2.1	37.5	100	1.05	Vegetable/Fruit/Corn/Plant
G18	GCA_009913915.1	Leuconostoc mesenteroides SRCM102733		2.1	37.5	100	0.52	Vegetable/Fruit/Corn/Plant
G18	GCA_009913935.1	Leuconostoc mesenteroides SRCM102735		2.1	37.5	100	0.52	Vegetable/Fruit/Corn/Plant
G18	GCA_004102585.1	Leuconostoc mesenteroides SRCM103356		2	37.5	100	0.7	Food
G18	GCA_004103675.1	Leuconostoc mesenteroides SRCM103453		2.2	37.5	100	0.52	Food
G18	GCA_004194375.1	Leuconostoc mesenteroides SRCM103460		2.1	37.5	100	0.52	Food
G18	GCA_025515375.1	Leuconostoc mesenteroides SRCM210905		2.1	37.5	100	0.52	Vegetable/Fruit/Corn/Plant
G18	GCA_030369975.1	Leuconostoc mesenteroides SRCM217106		2	37.5	100	0.7	Vegetable/Fruit/Corn/Plant
G18	GCA_000160595.1	Leuconostoc mesenteroides subsp. cremoris ATCC 19254	T	1.7	38	100	0	Human sample
G18	GCA_001184265.1	Leuconostoc mesenteroides subsp. cremoris LbT16		1.9	38	99.48	0.52	Dairy
G18	GCA_002092045.1	Leuconostoc mesenteroides subsp. cremoris LMGCF01		1.6	38	99.83	0	Dairy
G18	GCA_002092135.1	Leuconostoc mesenteroides subsp. cremoris LMGCF02		1.7	38	100	0	Dairy
G18	GCA_002092145.1	Leuconostoc mesenteroides subsp. cremoris LMGCF03		1.7	38	100	0	Dairy
G18	GCA_002092155.1	Leuconostoc mesenteroides subsp. cremoris LMGCF04		1.6	38	100	0	Dairy
G18	GCA_002092085.1	Leuconostoc mesenteroides subsp. cremoris LMGCF05		1.6	38	100	0	Dairy
G18	GCA_002092215.1	Leuconostoc mesenteroides subsp. cremoris LMGCF07		1.6	38	100	0	Dairy
G18	GCA_002092105.1	Leuconostoc mesenteroides subsp. cremoris LMGCF09		1.6	38	100	0	Dairy
G18	GCA_002092245.1	Leuconostoc mesenteroides subsp. cremoris LMGCF10		1.6	38	100	0	Dairy
G18	GCA_002092315.1	Leuconostoc mesenteroides subsp. cremoris LMGCF11		1.7	38	99.87	0	Dairy
G18	GCA_002092385.1	Leuconostoc mesenteroides subsp. cremoris LMGCF12		1.7	38	100	0.52	Dairy
G18	GCA_002092465.1	Leuconostoc mesenteroides subsp. cremoris LMGCF13		1.6	38.5	100	1.05	Dairy
G18	GCA_002092335.1	Leuconostoc mesenteroides subsp. cremoris LMGCF14		1.6	38	100	0	Dairy
G18	GCA_002092515.1	Leuconostoc mesenteroides subsp. cremoris LMGCF16		1.6	38	100	0	Dairy
G18	GCA_002092425.1	Leuconostoc mesenteroides subsp. cremoris LMGCF17		1.6	38	100	0	Dairy
G18	GCA_002092495.1	Leuconostoc mesenteroides subsp. cremoris LMGCF18		1.6	38	100	0	Dairy
G18	GCA_002092415.1	Leuconostoc mesenteroides subsp. cremoris LMGCF19		1.6	38	100	0	Dairy
G18	GCA_002092455.1	Leuconostoc mesenteroides subsp. cremoris LMGCF20		1.6	38	99.74	0	Dairy
G18	GCA_002092615.1	Leuconostoc mesenteroides subsp. cremoris LN07		1.6	38	100	0	Dairy
G18	GCA_007992255.1	Leuconostoc mesenteroides subsp. cremoris NBRC 107766		1.6	38	100	0.52	Collection strain
G18	GCA_000447945.1	Leuconostoc mesenteroides subsp. cremoris TIFN8		1.7	38	99.21	0.26	Dairy
G18	GCA_001047695.1	Leuconostoc mesenteroides subsp. dextranicum DSM 20484	T	1.9	38	100	1.31	Dairy
G18	GCA_001184245.1	Leuconostoc mesenteroides subsp. dextranicum LbE15		2	37.5	100	0.52	Dairy
G18	GCA_007990145.1	Leuconostoc mesenteroides subsp. dextranicum NBRC 100495		1.7	38	100	0.52	Collection strain
G18	GCA_030269065.1	Leuconostoc mesenteroides subsp. dextranicum NBRC 3349		1.9	37.5	100	0.52	Vegetable/Fruit/Corn/Plant
G18	GCA_001886915.1	Leuconostoc mesenteroides subsp. jonggajibkimchii DRC1506	T	2	37.5	99.9	1.05	Vegetable/Fruit/Corn/Plant
G18	GCA_000014445.1	Leuconostoc mesenteroides subsp. mesenteroides ATCC 8293	T	2.1	37.5	100	1.05	Vegetable/Fruit/Corn/Plant
G18	GCA_002117185.1	Leuconostoc mesenteroides subsp. mesenteroides BD1710		2.1	37.5	100	1.05	Dairy
G18	GCA_001583825.1	Leuconostoc mesenteroides subsp. mesenteroides BD3749		2	38	100	0.52	Vegetable/Fruit/Corn/Plant
G18	GCA_002009375.1	Leuconostoc mesenteroides subsp. mesenteroides DRC0211		2.1	37.5	100	0.52	Vegetable/Fruit/Corn/Plant
G18	GCA_002148235.1	Leuconostoc mesenteroides subsp. mesenteroides FM06		1.9	38	100	0.52	Dairy
G18	GCA_000234825.3	Leuconostoc mesenteroides subsp. mesenteroides J18		2	37.5	100	0.52	Vegetable/Fruit/Corn/Plant
G18	GCA_005049065.1	Leuconostoc mesenteroides subsp. mesenteroides KIBGE-IB22		1.9	37.5	100	0.7	Vegetable/Fruit/Corn/Plant
G18	GCA_003346165.1	Leuconostoc mesenteroides subsp. mesenteroides KMB_608		2	37.5	100	0.52	Dairy
G18	GCA_003346155.1	Leuconostoc mesenteroides subsp. mesenteroides KMB_609		2	37.5	100	1.05	Dairy
G18	GCA_003346345.1	Leuconostoc mesenteroides subsp. mesenteroides KMB_611		2.1	37.5	100	1.05	Dairy
G18	GCA_001184255.1	Leuconostoc mesenteroides subsp. mesenteroides LbE16		2	37.5	100	1.05	Dairy
G18	GCA_002092565.1	Leuconostoc mesenteroides subsp. mesenteroides LN05		2	38	98.54	3.45	Dairy
G18	GCA_002092625.1	Leuconostoc mesenteroides subsp. mesenteroides LN08		2	38	100	0.52	Dairy
G18	GCA_002092735.1	Leuconostoc mesenteroides subsp. mesenteroides LN25		2.3	37.5	100	1.57	Dairy
G18	GCA_002092745.1	Leuconostoc mesenteroides subsp. mesenteroides LN27		2.2	37.5	100	1.57	Dairy
G18	GCA_002092705.1	Leuconostoc mesenteroides subsp. mesenteroides LN32		1.8	38	100	0.52	Dairy
G18	GCA_002092775.1	Leuconostoc mesenteroides subsp. mesenteroides LN34		1.9	37.5	100	0.52	Dairy
G18	GCA_007990165.1	Leuconostoc mesenteroides subsp. mesenteroides NBRC 100496		2	37.5	100	1.05	Vegetable/Fruit/Corn/Plant
G18	GCA_006538765.1	Leuconostoc mesenteroides subsp. mesenteroides NBRC 3832		1.9	37.5	100	1.05	Collection strain
G18	GCA_026240235.1	Leuconostoc mesenteroides subsp. mesenteroides SMM69		2	37.5	100	0.52	Fish
G18	GCA_007989505.1	Leuconostoc mesenteroides subsp. sake NBRC 102481		1.7	38	98.43	0.52	Vegetable/Fruit/Corn/Plant
G18	GCA_030361285.1	Leuconostoc mesenteroides TOM.102		1.9	37.5	100	1.05	Dairy
G18	GCA_006406185.1	Leuconostoc mesenteroides TR154		1.9	38	100	0.52	Vegetable/Fruit/Corn/Plant
G18	GCA_008690805.1	Leuconostoc mesenteroides WC0330		1.8	38	100	0.79	Meat
G18	GCA_008690745.1	Leuconostoc mesenteroides WC0331		2	37.5	100	1.05	Meat
G18	GCA_008689715.1	Leuconostoc mesenteroides WC0332		1.9	37.5	100	0.52	Meat
G18	GCA_008689685.1	Leuconostoc mesenteroides WC0333		2.1	37.5	100	0.52	Meat
G18	GCA_023809725.1	Leuconostoc mesenteroides WiKim0121		2.2	37.5	100	0.7	Vegetable/Fruit/Corn/Plant
G18	GCA_000787735.1	Leuconostoc mesenteroides Wikim17		1.9	38	100	0.79	Vegetable/Fruit/Corn/Plant
G18	GCA_018336555.1	Leuconostoc mesenteroides wikim19		1.8	38	100	0.52	Vegetable/Fruit/Corn/Plant
G18	GCA_019048965.1	Leuconostoc mesenteroides WiKim32		2.1	37.5	100	0.52	Vegetable/Fruit/Corn/Plant
G18	GCA_925298225.1	Leuconostoc mesenteroides subsp. Mesenteroides IM1476		2.2	37.5	100	1.05	Collection strain
G18	GCA_003433375.1	Leuconostoc mesenteroides WiKim33		2	37.5	100	0.52	Vegetable/Fruit/Corn/Plant
G18	GCA_002886025.1	Leuconostoc mesenteroides YL48		2.1	37.5	100	0.52	Vegetable/Fruit/Corn/Plant
G18	GCA_013414845.1	Leuconostoc sp. DB-1		2.1	37.5	98.95	1.05	Vegetable/Fruit/Corn/Plant
G19	GCA_019656015.1	Leuconostoc inhae DSM 15101	T	2	37	99.44	0.11	Vegetable/Fruit/Corn/Plant
