# Supplementary material for: The Metabolism of Leuconostoc Genus Decoded by Comparative Genomics
Source: Microorganisms. 2024 Jul 20;12(7):1487. doi: 10.3390/microorganisms12071487 (PMC11279345; doi:10.3390/microorganisms12071487)
Supplement: Supplementary file 1 [file microorganisms-12-01487-s001.zip › Supplementary Datasheet S2 ANI.xlsx]

## Sheet: ANI
Supplementary Datasheet S2. Matrix of pairwise ANI between 453 Leuconostoc genomes
98	ANI > 98%
95	ANI > 95%
			GCA_024054375.1	GCA_004354645.1	GCA_018993745.1	GCA_000165675.2	GCA_030585795.1	GCA_030585425.1	GCA_008690985.1	GCA_008689765.1	GCA_008689755.1	GCA_008690925.1	GCA_008690825.1	GCA_007954525.1	GCA_008689695.1	GCA_000300135.1	GCA_019655915.1	GCA_014207505.1	GCA_900322425.1	GCA_008689675.1	GCA_008690965.1	GCA_900322415.1	GCA_008690785.1	GCA_008690865.1	GCA_008690875.1	GCA_008690845.1	GCA_016908715.1	GCA_000092505.1	GCA_004551615.1	GCA_000219785.1	GCA_019656055.1	GCA_020089455.1	GCA_020089505.1	GCA_020089445.1	GCA_020089425.1	GCA_006770305.1	GCA_020089375.1	GCA_020089345.1	GCA_000298875.1	GCA_023921265.1	GCA_020089285.1	GCA_019655975.1	GCA_000166715.2	GCA_020089225.1	GCA_020089405.1	GCA_020089325.1	GCA_026616915.1	GCA_020089365.1	GCA_020089485.1
Group	Accession	Species	Leuconostoc fallax C2OK1	Leuconostoc fallax ATCC 700006	Leuconostoc fallax 1.2.22	Leuconostoc fallax KCTC 3537	Leuconostoc carnosum AMS1	Leuconostoc carnosum 4010	Leuconostoc carnosum WC0318	Leuconostoc carnosum WC0326	Leuconostoc carnosum WC0327	Leuconostoc carnosum WC0319	Leuconostoc carnosum WC0324	Leuconostoc carnosum CBA3620	Leuconostoc carnosum WC0328	Leuconostoc carnosum JB16	Leuconostoc carnosum JCM 9695	Leuconostoc carnosum DSM 5576	Leuconostoc carnosum MFPA29A1405	Leuconostoc carnosum WC0329	Leuconostoc carnosum WC0320	Leuconostoc carnosum MFPC16A2803	Leuconostoc carnosum WC0325	Leuconostoc carnosum WC0322	Leuconostoc carnosum WC0321	Leuconostoc carnosum WC0323	Leuconostoc rapi DSM 27776	Leuconostoc kimchii IMSNU 11154	Leuconostoc kimchii NKJ218	Leuconostoc sp. C2	Leuconostoc miyukkimchii JCM 17445	Leuconostoc gelidum subsp. aenigmaticum POKY4-4	Leuconostoc gelidum subsp. aenigmaticum DSM 19375	Leuconostoc gelidum subsp. aenigmaticum DSM 19374	Leuconostoc gelidum subsp. gelidum PLK1c	Leuconostoc gelidum subsp. gelidum TMW 2.1618	Leuconostoc gelidum subsp. gelidum Ebr1-8	Leuconostoc gelidum subsp. gelidum KAPA3-9	Leuconostoc gelidum JB7	Leuconostoc gelidum subsp. aenigmaticum LS4	Leuconostoc gelidum subsp. gelidum PB4d	Leuconostoc gelidum subsp. gelidum NBRC 113246	Leuconostoc gelidum subsp. gelidum KCTC 3527	Leuconostoc gelidum subsp. gelidum Vvan9	Leuconostoc gelidum subsp. gelidum C220d	Leuconostoc gelidum subsp. gelidum JPBL22	Leuconostoc gelidum subsp. gelidum I29	Leuconostoc gelidum subsp. gelidum HS9	Leuconostoc gelidum subsp. gelidum AMKR21
G1	GCA_024054375.1	Leuconostoc fallax C2OK1	100	98.6467	98.5692	98.4577	75.6593	76.0145	76.0704	75.5957	75.5905	75.6585	76.0851	75.7024	75.791	75.7095	75.1526	75.579	75.4737	75.7512	75.7943	75.6482	75.6368	75.3987	75.7665	75.8101	75.0089	75.5772	74.9576	74.5145	77.5408	75.2352	75.1978	74.6145	75.9149	75.4347	75.7254	76.0297	75.2541	75.8101	75.4273	75.9776	75.7456	75.638	75.5598	75.1673	75.7687	75.6073	75.955
G1	GCA_004354645.1	Leuconostoc fallax ATCC 700006	98.4516	100	99.8818	99.724	79.4431	78.8499	78.5002	78.9538	78.9451	78.3207	78.3214	78.7371	78.6945	79.4064	78.8823	79.1245	78.2846	78.4323	78.3658	78.4009	78.732	79.565	78.41	78.346	76.5689	76.5631	76.3479	76.2225	78.6339	76.8091	76.8156	76.6688	76.4575	76.5443	76.6863	77.0593	77.0962	77.1226	76.7972	77.1767	76.9605	77.4303	77.211	76.4601	76.6696	77.0883	77.1474
G1	GCA_018993745.1	Leuconostoc fallax 1.2.22	98.5952	99.9091	100	99.7437	74.946	76.3178	75.5202	75.7702	75.7652	75.771	77.0708	76.5029	76.1219	75.4673	74.8464	76.1795	75.6597	75.9504	75.9552	75.4573	74.6993	74.643	75.8598	75.4885	76.5662	76.2651	75.9166	75.0667	75.6489	75.6617	75.1727	75.5276	75.7013	74.9136	75.2389	75.4454	74.6152	75.1365	75.4948	74.7255	74.7834	76.5051	77.4694	77.1383	76.052	76.782	75.675
G1	GCA_000165675.2	Leuconostoc fallax KCTC 3537	98.6197	99.9268	99.9005	100	77.2042	76.4586	76.4682	76.9285	76.9144	75.6183	75.7702	75.5638	76.334	76.774	76.7819	76.9459	75.6121	75.7921	75.8324	76.2663	76.2205	77.0951	76.6187	76.5105	74.7749	75.7301	74.9283	74.4515	76.867	75.3978	76.2748	76.9454	75.7745	75.6188	75.9481	76.3513	75.6627	76.8455	76.4967	76.5254	76.3663	75.0434	76.6346	76.6573	76.7136	76.8241	76.1798
G2	GCA_030585795.1	Leuconostoc carnosum AMS1	76.3168	78.357	76.9378	78.9681	100	99.3844	99.5368	99.4695	99.4758	98.6904	98.6363	98.7879	98.6968	98.7488	99.3458	99.3692	99.5841	99.6277	99.3322	99.5095	99.4227	99.356	99.4281	99.3981	78.8563	82.0777	81.41	78.801	79.5491	78.8874	79.1924	79.4141	79.1226	79.0069	78.9544	80.9842	79.1882	81.4461	81.6172	78.8954	78.9657	80.223	81.4343	79.8042	81.6353	79.5727	80.8824
G2	GCA_030585425.1	Leuconostoc carnosum 4010	77.3499	77.4732	78.4416	79.0591	99.5726	100	99.3767	99.4174	99.4057	98.5131	98.5587	98.6552	98.551	98.8344	99.4994	99.5135	99.5956	99.6331	99.3165	99.446	99.5105	99.5632	99.5566	99.504	78.5339	81.9637	81.4389	78.3191	80.1604	79.0235	79.2509	79.7395	78.8619	79.0064	79.1499	80.4038	79.2018	81.0028	81.2624	79.1473	80.0724	80.0809	81.7103	80.3173	81.0293	80.1576	80.3645
G2	GCA_008690985.1	Leuconostoc carnosum WC0318	75.1904	75.7152	75.9006	76.5362	99.5816	99.4079	100	99.6206	99.6233	98.7179	98.7145	98.8905	98.8665	98.8313	99.4218	99.2753	99.5789	99.6475	99.6793	99.4837	99.4455	99.5102	99.5128	99.6583	78.9206	81.03	80.5185	77.2934	77.8842	78.4476	78.4156	78.4316	78.3206	78.6448	78.5744	80.4552	78.7452	81.1359	81.0576	78.9195	78.7965	79.076	80.3988	78.9607	81.5684	78.874	80.49
G2	GCA_008689765.1	Leuconostoc carnosum WC0326	75.5641	77.6009	77.2409	78.0101	99.5836	99.495	99.5799	100	99.9946	98.6897	98.6413	98.8342	98.7361	98.8875	99.4905	99.5033	99.5648	99.6739	99.595	99.6091	99.5047	99.6075	99.6214	99.616	77.4253	81.1224	80.7907	76.9761	78.9947	78.0732	78.0035	78.0136	78.3431	78.1868	78.1858	79.9529	78.3474	80.8755	81.2778	78.5546	78.5532	78.7727	80.7393	79.234	81.3041	78.848	79.857
G2	GCA_008689755.1	Leuconostoc carnosum WC0327	75.6179	77.6639	77.3996	78.19	99.5797	99.5089	99.5995	99.9952	100	98.6904	98.6707	98.8172	98.733	98.9044	99.5168	99.5352	99.5828	99.7083	99.6063	99.6324	99.5419	99.6071	99.6417	99.6378	77.4836	81.1398	80.8287	76.98	79.0082	78.1982	78.1212	78.1714	78.5207	78.3842	78.4997	80.1016	78.4143	81.0457	81.4327	78.6334	78.6358	78.7702	80.9684	79.3312	81.4522	78.9617	79.9787
G2	GCA_008690925.1	Leuconostoc carnosum WC0319	75.6939	76.2362	76.5384	76.4302	98.6651	98.5509	98.6449	98.6225	98.6227	100	99.9071	98.8925	98.8187	98.9794	98.7211	98.6832	98.6252	98.6593	98.6441	98.6464	98.7086	98.7232	98.6931	98.7063	76.9439	77.1653	77.1744	76.8112	76.8155	78.2356	78.1158	78.1756	78.5114	78.2037	78.5355	78.4883	78.5398	79.1027	78.7597	78.7067	78.7577	78.2429	79.3565	78.7828	79.0146	79.0058	78.8525
G2	GCA_008690825.1	Leuconostoc carnosum WC0324	75.7167	76.5568	77.6567	76.9154	98.5999	98.6086	98.6931	98.6633	98.6634	99.939	100	98.8351	98.7721	98.9822	98.7312	98.7669	98.6839	98.6816	98.5365	98.6032	98.6618	98.7101	98.6427	98.7407	77.9288	79.3112	79.5142	77.0671	79.0244	79.0574	78.4807	78.3117	78.4405	78.5729	78.5676	78.7109	78.7128	79.3314	79.8314	79.0983	79.1449	79.2173	79.6369	79.8333	79.2662	79.3784	78.9091
G2	GCA_007954525.1	Leuconostoc carnosum CBA3620	78.0479	77.9082	78.971	78.1706	98.7371	98.7177	98.767	98.636	98.6423	98.9122	98.8642	100	99.3828	99.6132	98.8338	98.8255	98.7598	98.859	98.713	98.5942	98.7635	98.7051	98.8131	98.8197	78.3912	79.7653	79.6899	78.3603	79.7708	78.6219	78.6869	78.5233	78.9871	78.5485	78.843	78.5325	78.8831	79.2746	79.3567	78.7967	79.5677	79.3311	80.0187	79.4753	79.7637	78.6596	78.617
G2	GCA_008689695.1	Leuconostoc carnosum WC0328	74.3054	75.003	75.5439	75.9878	98.6729	98.6337	98.8085	98.7496	98.7467	98.875	98.7958	99.4703	100	99.742	98.7188	98.7444	98.8342	98.8749	98.5246	98.6772	98.6551	98.6328	98.5975	98.651	78.3276	80.2339	80.0745	76.8381	78.7055	78.2453	78.2261	78.3299	77.9594	77.7286	77.8235	78.1442	78.2406	78.8636	79.3879	78.2488	78.7902	79.0358	78.882	79.1434	80.6192	78.7433	78.4223
G2	GCA_000300135.1	Leuconostoc carnosum JB16	76.3013	77.5992	77.3715	78.1537	98.8031	98.9143	98.7538	98.819	98.8191	99.0213	99.0301	99.5653	99.7776	100	98.7716	98.79	98.8195	98.8783	98.6585	98.6372	98.7838	98.733	98.7382	98.7914	79.2655	79.7863	79.6163	77.4074	79.9919	78.4195	78.6782	78.6831	78.6247	79.0988	79.0527	79.0288	79.3585	79.4079	80.2116	78.7952	79.447	80.0865	80.9302	80.851	80.0881	79.6033	78.9839
G2	GCA_019655915.1	Leuconostoc carnosum JCM 9695	75.0224	76.6365	74.9224	77.087	99.5559	99.7179	99.6166	99.4672	99.4674	98.6605	98.6281	98.938	98.6679	98.6466	100	99.9853	99.7938	99.8169	99.6081	99.8032	99.6949	99.537	99.7373	99.7395	76.418	77.329	76.3378	76.3774	77.2536	77.0304	77.476	77.8358	77.6838	77.8441	77.9873	78.3429	78.1021	79.0352	79.0596	78.1165	78.0518	77.8993	80.4734	77.7557	78.6702	78.151	78.1764
G2	GCA_014207505.1	Leuconostoc carnosum DSM 5576	75.4376	78.0384	77.9196	78.7871	99.4589	99.5601	99.3278	99.3532	99.3533	98.7178	98.6861	98.9483	98.7952	98.6842	99.9189	100	99.6692	99.7024	99.3704	99.6487	99.6304	99.4554	99.5958	99.6721	77.8781	78.4955	77.6954	76.0771	78.1514	77.374	77.6094	78.1579	77.3648	77.4784	77.7063	77.9461	77.5934	78.6699	78.9832	77.8769	77.8857	78.329	80.568	78.1803	78.4776	77.8244	78.0124
G2	GCA_900322425.1	Leuconostoc carnosum MFPA29A1405	75.3901	75.9263	76.1344	76.182	99.7142	99.7571	99.6583	99.6767	99.6769	98.8481	98.8575	99.0111	98.9437	99.0201	99.8287	99.7824	100	99.9712	99.6739	99.8266	99.7728	99.8449	99.8987	99.8747	77.7247	78.789	79.8617	78.4029	77.8997	78.4995	78.437	78.2333	78.1155	78.4641	78.5467	78.8218	78.566	78.7203	78.8595	78.6429	78.5648	78.8424	78.526	78.6583	78.4036	78.6455	78.4184
G2	GCA_008689675.1	Leuconostoc carnosum WC0329	75.1568	75.5873	76.4951	75.7563	99.7087	99.7161	99.6139	99.6611	99.6775	98.7722	98.7533	99.0343	98.9864	99.0984	99.802	99.744	99.8474	100	99.673	99.6931	99.8023	99.8503	99.8548	99.8569	77.0833	78.6383	79.6638	77.2949	77.3948	78.6896	78.4869	78.4763	78.2702	78.3821	78.7329	78.7343	78.3572	78.8343	78.8954	78.7844	78.7011	78.6956	78.7848	78.8202	78.353	78.7849	78.5297
G2	GCA_008690965.1	Leuconostoc carnosum WC0320	75.3503	76.0617	77.2305	76.6188	99.4373	99.4123	99.6472	99.6473	99.6468	98.7338	98.6462	98.7749	98.7311	98.8992	99.6392	99.4607	99.5022	99.6079	100	99.3806	99.523	99.3989	99.5012	99.5782	78.9253	78.474	78.6563	76.8994	78.3844	78.4569	78.5574	78.5239	78.6854	78.7608	79.1491	78.9623	79.1513	79.3914	79.4162	79.1571	79.067	79.4483	79.1189	79.5677	78.9693	79.1722	78.957
G2	GCA_900322415.1	Leuconostoc carnosum MFPC16A2803	75.2318	75.1991	75.5725	76.3465	99.7162	99.5275	99.4308	99.6494	99.6496	98.7673	98.7703	98.7835	98.8321	98.8554	99.7375	99.7058	99.7271	99.7211	99.4082	100	99.7476	99.5096	99.5839	99.5805	77.8682	78.5056	77.9926	77.2512	77.8921	78.3357	78.3954	78.2087	78.0905	78.3205	78.4511	78.6194	78.4871	78.9026	79.5563	78.3711	79.1643	78.9909	79.0996	79.1939	79.4573	78.799	78.5076
G2	GCA_008690785.1	Leuconostoc carnosum WC0325	75.0326	76.2265	76.0628	76.9325	99.5322	99.5882	99.4539	99.4987	99.5001	98.8121	98.7489	98.881	98.7684	98.9333	99.6247	99.6784	99.7392	99.8179	99.5448	99.6843	100	99.5797	99.5334	99.6275	76.5905	79.22	78.4237	77.0562	76.4108	78.402	78.7185	78.5458	78.4162	78.818	78.8094	80.2091	79.2407	80.734	80.4786	78.9054	79.4834	78.8705	80.4132	79.096	81.1781	79.0088	80.2428
G2	GCA_008690865.1	Leuconostoc carnosum WC0322	75.5697	78.1287	76.0331	78.0369	99.4233	99.683	99.5477	99.563	99.5632	98.7806	98.7483	98.7736	98.6933	98.5544	99.4994	99.4562	99.768	99.8325	99.3971	99.3941	99.5113	100	99.6254	99.6516	77.3293	78.9575	77.6221	76.8791	77.0836	77.879	78.0782	77.8508	78.2335	78.3204	78.6127	78.2675	78.2283	78.5263	78.8282	78.4171	79.6949	77.883	78.6217	78.4937	79.337	78.476	78.5012
G2	GCA_008690875.1	Leuconostoc carnosum WC0321	75.3793	75.9397	76.0581	76.6991	99.651	99.6453	99.5523	99.7199	99.7201	98.8452	98.734	98.9339	98.768	98.9487	99.6857	99.6926	99.7874	99.8593	99.5912	99.5938	99.5059	99.5787	100	99.8981	78.2503	79.2467	78.0642	76.4379	78.0353	78.6719	78.9963	78.7703	78.6979	78.9131	79.0698	79.3493	79.055	79.4554	79.4637	79.2422	79.514	79.745	79.196	79.267	79.5979	79.1521	78.9116
G2	GCA_008690845.1	Leuconostoc carnosum WC0323	75.4425	76.5762	76.6029	77.4889	99.5026	99.5753	99.5813	99.56	99.5605	98.7355	98.7132	98.9514	98.8116	98.9092	99.7283	99.7088	99.7704	99.871	99.5604	99.5502	99.6938	99.706	99.9164	100	76.9771	79.5635	78.2367	76.696	77.4343	77.7208	77.9835	77.935	77.6763	78.1197	78.0389	78.335	78.2766	78.4783	78.4984	78.0836	78.5874	78.7359	78.221	78.3794	78.8573	78.3383	78.0082
G3	GCA_016908715.1	Leuconostoc rapi DSM 27776	75.1994	74.0904	75.1242	74.2149	77.3361	77.5599	78.5679	77.3238	77.3253	76.7625	77.7172	77.3273	77.7462	78.6829	76.6795	78.14	77.0223	77.3505	78.9032	77.7866	76.839	77.7374	78.1516	77.3593	100	88.7097	88.6996	88.6926	79.426	78.7674	78.803	78.9065	79.2725	79.6313	79.4851	79.0268	79.339	78.9757	79.2291	79.2968	79.2764	79.5873	79.1204	79.4346	79.0373	79.4368	79.01
G4	GCA_000092505.1	Leuconostoc kimchii IMSNU 11154	78.2385	76.0507	76.9246	77.2406	81.0652	81.2705	81.1832	81.3939	81.3924	78.1612	80.1071	79.3147	80.6476	79.7495	78.6163	79.2175	78.9488	79.1348	79.0937	78.6233	79.596	79.3771	80.1084	80.225	88.6677	100	99.3642	99.588	81.0057	79.5718	79.2625	79.4686	79.6055	79.4083	79.2827	80.3115	79.4084	81.5115	81.3629	79.5227	79.4681	79.7589	80.211	79.8686	81.0094	79.7081	80.2137
G4	GCA_004551615.1	Leuconostoc kimchii NKJ218	77.5788	76.3212	76.9429	76.4889	80.4587	80.805	80.8119	80.9526	80.9154	78.101	80.1155	79.4836	80.7089	80.1205	77.6785	78.9518	79.9748	80.1298	79.2011	78.3661	79.0681	78.3248	79.2785	79.0548	88.7085	99.4635	100	99.7465	80.48	79.0026	79.3692	78.9581	78.9588	78.8304	78.9274	79.8277	78.8283	80.2711	80.1508	78.8975	78.7961	79.4503	80.0461	79.3649	80.2044	79.1704	79.6487
G4	GCA_000219785.1	Leuconostoc sp. C2	76.888	76.0224	76.163	76.26	77.873	77.9487	77.695	77.6115	77.6115	77.4095	77.4095	77.8819	77.6441	77.8413	77.4794	77.5186	78.5107	77.6388	77.829	77.4102	77.519	77.7512	77.6572	77.7234	88.8302	99.55	99.7642	100	79.4754	78.906	79.3522	78.9439	79.0696	79.133	79.0284	78.9709	79.0718	79.1164	78.8157	78.9949	79.0161	78.7071	78.7538	78.6721	78.9459	79.122	79.0513
G5	GCA_019656055.1	Leuconostoc miyukkimchii JCM 17445	77.934	77.1376	76.8807	77.4448	78.6406	79.0823	77.7457	78.9654	78.9712	77.242	79.1967	78.7563	79.4409	79.5918	77.3556	78.3538	77.7837	77.8707	78.3641	77.4066	76.8343	77.3485	77.797	77.8708	79.3684	80.5098	80.0378	78.9911	100	79.2073	79.4481	79.3514	79.6405	79.3291	79.5273	79.5097	79.4255	80.0026	80.0068	79.4974	79.4866	79.8466	79.3324	79.8714	79.6691	79.7413	79.6157
G6	GCA_020089455.1	Leuconostoc gelidum subsp. aenigmaticum POKY4-4	75.7079	74.407	75.4034	75.4944	77.9374	78.1662	78.1854	78.02	78.02	77.9629	78.5568	77.8122	78.1776	77.7516	77.8509	78.34	78.2378	78.2898	78.2403	78.1226	78.0786	77.8675	78.1256	78.0952	78.7737	78.8892	78.5079	78.4303	79.3727	100	98.1127	98.1754	96.1054	96.1097	96.0638	96.1634	96.0251	96.2364	96.3048	96.3618	96.2811	95.7883	95.9294	96.0332	96.1608	96.2164	96.2281
G6	GCA_020089505.1	Leuconostoc gelidum subsp. aenigmaticum DSM 19375	75.4731	74.0495	74.6123	75.4646	78.3181	78.282	77.8552	77.9473	77.9467	78.2375	78.2333	77.8902	77.8613	78.0481	77.9234	78.0555	77.9163	77.8791	77.9073	78.017	77.98	77.8788	78.1031	78.0654	78.7444	78.9232	78.8687	78.7794	79.4515	98.1127	100	98.3383	96.1683	96.1703	96.2709	96.2372	95.8628	96.2087	96.199	96.1482	96.0557	95.8385	96.01	96.0652	96.1326	96.2428	96.2244
G6	GCA_020089445.1	Leuconostoc gelidum subsp. aenigmaticum DSM 19374	75.4083	74.2151	75.5373	76.4405	78.3395	78.7137	78.4252	78.6147	78.5779	78.1149	78.2589	77.9168	78.5552	78.0819	78.7708	79.195	78.6166	78.5473	78.409	78.6479	78.7146	78.3256	78.7624	78.8086	78.7792	78.6676	78.6387	78.5714	79.4381	98.1754	98.3628	100	95.9359	95.7927	95.8586	95.9127	95.7797	95.9516	95.9883	95.9228	95.8685	95.6487	95.638	95.7669	95.8359	95.9074	95.9151
G6	GCA_020089425.1	Leuconostoc gelidum subsp. gelidum PLK1c	75.8998	75.0467	76.3249	75.3365	77.5492	77.5969	77.4224	77.6531	77.654	77.2753	77.2731	77.486	77.2289	77.3359	77.3077	77.6377	77.527	77.5814	77.4313	77.5472	77.7255	77.8141	77.5011	77.4932	79.2222	79.0055	78.6027	78.5964	79.6799	96.1914	96.1365	95.7084	100	98.3295	98.4119	98.4204	97.8758	98.3737	98.2586	98.5199	98.4048	97.6835	97.9109	98.0293	98.1066	98.2991	98.313
G6	GCA_006770305.1	Leuconostoc gelidum subsp. gelidum TMW 2.1618	77.5592	77.193	77.2326	77.5542	78.6795	78.5399	78.3999	78.561	78.5581	78.495	78.4964	78.6714	78.4696	78.496	78.6818	78.8087	78.7419	78.756	78.6685	78.6508	78.7406	78.7281	78.6413	78.7441	79.8797	79.0064	79.016	79.0779	79.6208	96.2183	96.1587	95.8031	98.4475	100	99.429	99.381	98.3882	98.4745	98.3921	98.688	98.5341	98.4134	98.0791	98.3935	98.3928	98.6202	98.6211
G6	GCA_020089375.1	Leuconostoc gelidum subsp. gelidum Ebr1-8	77.2072	75.4867	76.2911	76.8466	79.1486	79.2015	79.1669	79.0664	79.0638	78.7736	78.9634	78.4791	78.6088	78.3249	78.9718	79.3067	79.1946	79.2997	79.3532	78.8803	79.4435	79.2694	79.197	79.3593	79.739	78.9104	78.9332	78.79	79.642	96.1849	96.168	95.8016	98.4203	99.3337	100	99.3097	98.1741	98.7549	98.7125	98.7588	98.6866	97.8356	98.0632	98.2296	98.1899	98.4631	98.3649
G6	GCA_020089345.1	Leuconostoc gelidum subsp. gelidum KAPA3-9	76.0476	75.5969	76.0999	76.0147	80.4639	80.005	80.3844	80.215	80.2188	78.412	78.526	77.9613	78.6255	78.1411	78.8678	78.974	78.6872	78.7022	78.6876	78.5885	79.9772	78.493	78.9397	78.8791	78.8731	79.7655	79.5592	78.7396	78.919	96.3154	96.1306	95.9086	98.4275	99.3796	99.341	100	98.064	98.484	98.5092	98.7745	98.6486	97.9507	98.1111	98.47	98.3378	98.6329	98.7054
G6	GCA_000298875.1	Leuconostoc gelidum JB7	78.1425	76.2533	76.277	76.2067	79.0163	78.9956	78.887	78.9863	78.98	78.9506	78.8588	78.6234	78.7887	78.8822	79.092	79.0102	78.8695	78.8503	78.972	78.7687	79.1557	79.0589	78.9989	78.9606	79.5846	79.3151	79.1108	79.0844	79.8733	95.9409	95.7374	95.6875	97.8409	98.3551	98.1393	98.1378	100	98.9445	98.8857	98.8923	98.7629	97.8674	97.5983	97.6787	97.9792	98.0685	98.0909
G6	GCA_023921265.1	Leuconostoc gelidum subsp. aenigmaticum LS4	76.6549	76.9388	77.1976	77.4324	81.1155	80.4827	80.6288	80.5576	80.5733	78.5901	78.6144	78.6397	79.1387	78.5888	79.1534	79.2944	78.6281	78.4617	78.5419	78.9141	80.3318	78.5099	78.7115	78.8891	79.472	81.2789	80.5144	79.0441	79.8897	96.228	96.0821	95.9703	98.2669	98.4293	98.7061	98.6135	98.8878	100	99.8937	99.6207	99.5298	97.9928	98.2001	98.2896	98.445	98.7798	98.6717
G6	GCA_020089285.1	Leuconostoc gelidum subsp. gelidum PB4d	75.5442	74.989	75.7419	75.698	81.4168	80.682	80.908	81.2459	81.2464	78.6894	79.4749	78.5057	79.7217	79.2809	78.9703	79.4894	78.4845	78.5483	78.7441	79.4623	80.4071	79.1303	78.8479	78.88	79.4046	80.6876	79.6482	78.2169	79.8162	96.2314	96.1397	95.8304	98.2369	98.2312	98.7053	98.5306	98.9796	99.9737	100	99.7015	99.5299	98.1216	98.1126	98.3252	98.3841	98.6503	98.626
G6	GCA_019655975.1	Leuconostoc gelidum subsp. gelidum NBRC 113246	76.6153	75.6901	76.0509	76.2839	78.133	78.3909	78.3256	78.3126	78.3096	78.161	78.2156	77.8593	78.1443	77.849	77.965	78.2217	78.2162	78.3145	78.4014	77.9836	78.4156	78.1969	78.3542	78.268	79.4012	79.1622	78.966	79.0726	79.2225	96.385	96.138	95.9499	98.6289	98.7046	98.7945	98.8711	99.0029	99.7592	99.6988	100	99.8515	98.1246	98.284	98.4217	98.633	98.7879	98.9051
G6	GCA_000166715.2	Leuconostoc gelidum subsp. gelidum KCTC 3527	75.7049	74.6339	74.8029	75.4734	77.6352	79.0336	77.9602	77.8116	77.8086	77.9421	77.8097	78.4736	78.5584	78.1665	77.8053	77.8624	77.7549	77.8832	77.8249	78.1593	78.6637	79.2134	78.5001	78.3564	78.9286	78.9548	78.5285	78.5198	79.1629	96.4654	96.2625	96.0786	98.5458	98.7261	98.8164	98.9106	99.0573	99.7482	99.6903	99.9844	100	98.1577	98.2816	98.4289	98.5837	98.7669	98.8785
G6	GCA_020089225.1	Leuconostoc gelidum subsp. gelidum Vvan9	76.2089	75.4138	76.6669	75.9962	79.4899	79.363	78.8624	79.1054	79.1005	78.3805	79.0828	79.0621	79.5714	79.1886	78.2379	79.393	78.852	78.8632	79.1296	78.9354	78.6742	78.2885	79.3023	79.2768	79.1192	79.0387	78.8898	78.2982	79.6658	95.7868	95.7034	95.4322	97.6971	98.2349	97.9185	97.9687	97.9576	97.9888	98.0772	98.0108	97.8649	100	99.0661	99.1759	99.1276	99.0529	98.983
G6	GCA_020089405.1	Leuconostoc gelidum subsp. gelidum C220d	77.1108	76.1395	78.7631	77.8078	80.6017	80.8227	80.4399	80.8708	80.8698	78.9511	79.1709	79.4798	79.3602	79.8153	80.8238	81.2415	78.6123	78.616	78.7045	79.3569	80.0501	78.8644	78.9546	78.975	78.8109	79.8606	79.5723	78.4145	79.2809	96.1619	96.075	95.6591	98.1763	98.1084	98.1684	98.1903	97.6264	98.1229	98.1424	98.2337	98.1256	99.2182	100	99.7415	99.1754	99.3897	99.0996
G6	GCA_020089325.1	Leuconostoc gelidum subsp. gelidum JPBL22	76.0393	74.9952	77.3542	76.7433	79.1622	79.7694	79.2889	79.7513	79.7487	78.6039	79.3206	79.1948	79.4542	79.9027	78.6738	79.3355	79.1202	79.2926	79.4342	79.6399	79.1403	78.881	79.2956	79.2905	79.1925	79.5317	79.0858	78.3978	79.8519	96.1469	95.994	95.7033	98.118	98.2385	98.2529	98.486	97.8204	98.2204	98.2348	98.3295	98.2295	99.1203	99.5944	100	99.3409	99.4923	99.2863
G6	GCA_026616915.1	Leuconostoc gelidum subsp. gelidum I29	75.9968	74.6624	75.2928	75.477	81.4129	80.8813	82.1503	82.0865	82.109	79.0146	79.0702	79.8671	81.0053	79.5263	79.5266	79.5138	78.8075	78.9215	79.0941	79.6986	81.4165	80.0414	79.8764	79.8839	78.997	80.4369	80.0289	78.4262	79.4269	96.3568	96.1118	95.8022	98.2043	98.2772	98.2174	98.4527	98.0776	98.4166	98.3174	98.547	98.3781	99.111	99.0412	99.3536	100	99.5862	99.3628
G6	GCA_020089365.1	Leuconostoc gelidum subsp. gelidum HS9	76.3205	75.8867	77.872	77.6753	78.4569	79.1338	78.7217	78.9168	78.9168	78.4855	78.8789	78.2561	78.9527	78.5431	78.3139	78.6265	78.4811	78.4945	78.6599	78.9355	78.5452	78.5017	78.7924	78.8057	79.0373	79.2127	79.0233	78.6334	79.6342	96.2312	96.1317	95.8633	98.3735	98.5411	98.507	98.646	98.0968	98.6653	98.6619	98.6434	98.5192	98.9051	99.2033	99.3098	99.522	100	99.6265
G6	GCA_020089485.1	Leuconostoc gelidum subsp. gelidum AMKR21	76.5571	75.4324	75.9418	75.9182	80.4945	79.9578	80.5857	80.5048	80.5057	78.6036	78.5775	78.3377	78.6818	78.1528	78.784	79.2071	78.5711	78.5552	78.8104	78.7548	79.8374	78.6797	78.5426	78.4564	79.0264	79.5023	79.1274	78.2921	79.7707	96.2658	96.0988	95.8489	98.3848	98.3776	98.4581	98.7976	98.0603	98.5478	98.5719	98.7792	98.6788	99.0089	99.0663	99.3918	99.4053	99.7119	100
G6	GCA_020089305.1	Leuconostoc gelidum subsp. gelidum Kg1-2	76.2919	75.346	75.6429	75.8033	78.4136	78.3268	78.328	78.5264	78.5267	78.5273	78.4434	77.886	78.2345	78.08	78.2797	78.3741	78.4252	78.3744	78.4017	78.3947	78.5272	78.3987	78.4112	78.428	79.2936	78.7698	78.6004	78.6065	79.4261	96.1933	96.0618	95.7008	98.6115	98.5692	98.5691	98.6683	98.1357	98.7102	98.7063	98.815	98.6722	98.9425	99.2654	99.4326	99.6479	99.7654	99.8586
G7	GCA_020088855.1	Leuconostoc gasicomitatum Mkl2-18	76.1199	76.1245	76.0983	76.7616	79.0014	78.8349	78.5434	79.7048	79.6904	77.6777	78.6195	78.4188	79.2909	79.1524	78.6176	79.0201	78.1711	78.3041	78.7303	78.1629	78.1612	78.8418	78.3243	78.7122	78.8206	79.5497	79.1545	78.6278	79.6443	94.2	94.1851	94.2021	93.4965	93.8474	93.7181	93.7025	94.1993	93.692	93.6385	93.5646	93.4537	94.6739	94.2103	94.1818	93.9157	93.6964	93.6241
G7	GCA_020088805.1	Leuconostoc gasicomitatum POULM2-8	75.9246	74.2417	76.5463	75.7096	79.6893	79.7818	80.0098	80.1605	80.1234	78.6921	78.835	78.8266	79.897	78.6721	79.9642	80.1402	79.3367	78.7618	79.1467	80.0405	80.2699	80.1193	79.1507	79.3207	78.615	79.3957	78.7474	78.6399	79.1537	94.0424	94.0945	94.1005	93.2689	93.7376	93.5167	93.5077	94.2526	93.6644	93.5431	93.5097	93.3909	94.4797	94.0069	93.9956	93.8462	93.627	93.516
G7	GCA_013403485.1	Leuconostoc gasicomitatum CBA3613	77.3839	77.0785	75.9594	77.1868	78.7169	78.0576	77.8561	78.4815	78.4876	77.7275	77.7658	78.0254	77.9406	78.5265	78.3587	78.1678	77.8435	77.8288	78.0425	78.0215	78.2096	78.9302	78.1337	78.1158	78.9589	79.2394	79.0068	78.9888	79.8596	94.2044	94.247	94.218	93.4713	93.9401	93.81	93.7948	94.1673	93.6016	93.6237	93.4066	93.2557	94.6721	94.0141	94.1399	93.8219	93.9041	93.7579
G7	GCA_020089215.1	Leuconostoc gasicomitatum RSNU1f	75.7962	75.6085	75.4987	75.3914	78.588	79.4854	78.5269	78.7616	78.7562	78.1239	78.1299	79.1185	79.4095	79.219	78.6394	78.5278	78.4538	78.5343	78.7077	78.9747	79.2239	80.0343	79.4708	79.6232	78.8353	79.14	78.6607	78.7914	78.95	94.2215	94.247	94.1787	93.7118	94.0056	93.8358	93.8108	94.3432	93.8203	93.7893	93.664	93.5524	94.657	94.1663	94.1312	94.0147	93.9003	93.754
G7	GCA_020089265.1	Leuconostoc gasicomitatum JL3-1	75.4862	74.6928	75.4006	75.2496	78.3856	78.5586	78.8388	78.4424	78.4346	78.2606	78.5134	78.1312	78.3684	78.2247	78.498	79.0232	78.536	78.6753	79.7739	79.035	79.0713	78.9061	79.0244	78.894	78.422	78.6247	78.5015	78.3125	79.1151	94.1514	94.1202	94.1336	93.5333	93.9103	93.7245	93.7027	94.2732	93.6356	93.5602	93.5046	93.3995	94.523	94.1018	94.0589	93.8762	93.7966	93.6223
G7	GCA_020088845.1	Leuconostoc gasicomitatum Vvan8	75.6895	75.1276	75.1511	75.1849	77.7908	79.2129	77.7779	77.9575	77.9591	77.2875	77.2743	78.4228	78.582	78.4346	77.8554	77.695	77.6926	77.7745	78.7996	78.318	79.0314	79.3521	78.8497	78.9556	78.3894	78.3826	78.3442	78.365	79.307	94.2159	94.2258	94.2222	93.6091	93.873	93.5747	93.7052	94.3554	93.7497	93.6825	93.6718	93.5686	94.6422	94.1207	94.1604	93.9686	93.768	93.6262
G7	GCA_009296125.1	Leuconostoc gasicomitatum TMW 2.1619	77.0147	76.9251	77.2643	77.0177	79.1456	80.3908	79.2707	79.6837	79.682	78.2674	79.0748	79.3871	80.1207	79.8436	78.7919	78.8491	79.657	79.147	79.3593	79.4287	79.5446	79.8347	80.003	79.8197	79.5116	79.5301	79.381	79.2544	79.7334	94.3488	94.3136	94.2316	93.6014	94.0311	93.8489	93.8428	94.3018	93.777	93.7231	93.5805	93.4654	94.7879	94.2481	94.1362	93.914	93.9297	93.7916
G7	GCA_020088785.1	Leuconostoc gasicomitatum NAFIM5a-6	76.3139	75.4111	75.3022	76.0386	79.7784	80.3145	79.8068	79.9006	79.8949	77.8196	77.889	78.4947	78.8332	78.3644	78.5223	78.5752	78.2377	78.2371	78.3138	78.7898	80.3196	79.3103	78.9051	79.0206	78.8027	79.7658	79.3204	78.4435	79.0426	94.4482	94.3739	94.3655	93.8733	94.1847	93.9136	93.9359	94.719	94.0598	94.0286	93.9684	93.8564	94.8202	94.5039	94.4038	94.3346	94.0921	93.9638
G7	GCA_900218135.1	Leuconostoc gasicomitatum MFPA44A1401	75.9835	74.4667	74.6986	74.5441	79.854	79.5857	80.1958	80.2306	80.194	78.311	78.2964	78.0213	78.5392	77.8675	78.8804	78.9128	79.2455	78.4513	78.6727	78.5888	80.1228	80.4356	78.7112	78.5666	78.3239	79.5015	79.2034	78.733	78.8338	94.2921	94.2668	94.1747	93.6169	94.0155	93.8413	93.8179	94.5665	93.9289	93.8674	93.7529	93.6556	94.7922	94.2562	94.2319	93.9952	93.9113	93.7951
G7	GCA_020089205.1	Leuconostoc gasicomitatum POHU19	76.485	75.864	76.6612	76.352	79.6364	79.5644	79.76	79.9835	79.9739	77.7721	78.2109	77.7817	78.3359	77.8476	78.4354	78.5337	78.7054	78.2876	78.3013	78.135	79.6468	78.2793	78.3045	78.2492	79.3507	80.5648	80.0522	79.2727	79.0611	94.2231	94.2642	94.2748	93.6665	94.1229	93.9046	93.8043	94.5835	93.946	93.9496	93.8097	93.6391	94.8096	94.2455	94.2317	94.1155	93.9565	93.767
G7	GCA_020089125.1	Leuconostoc gasicomitatum A.5.3	74.8504	73.8001	74.8597	74.0395	79.3426	79.343	79.3686	79.6246	79.6245	77.6462	77.8497	79.35	78.5214	78.8912	78.418	78.6225	77.7983	77.8797	78.231	78.8101	79.5392	78.8483	78.5241	78.6115	78.8401	79.9674	79.6764	78.6225	79.1182	94.4759	94.2656	94.1212	93.8679	93.8711	93.9166	93.9481	94.3472	93.9548	93.9851	93.8578	93.7928	94.5653	94.6174	94.592	94.0764	94.1498	93.9214
G7	GCA_020089045.1	Leuconostoc gasicomitatum R-46710	75.7365	76.9575	76.8094	76.816	79.2488	79.1657	77.8604	78.959	78.9679	77.4766	79.3185	78.5151	79.323	79.6973	78.0611	78.9967	78.1344	78.2648	78.5219	78.0919	77.6646	78.1524	78.2822	78.4745	79.0122	80.0346	80.0096	78.6667	80.292	94.3667	94.3656	94.3149	93.6666	93.8177	93.8164	93.7996	94.2327	93.7331	93.7722	93.6312	93.5819	94.3226	94.4193	94.3356	93.904	93.8227	93.6783
G7	GCA_020089085.1	Leuconostoc gasicomitatum A.8.4	77.1725	76.0646	78.4626	78.0917	78.3149	78.33	78.4315	78.0161	78.0133	77.7409	78.1035	78.6422	78.4192	78.6628	78.6131	79.4049	77.9835	78.1904	78.4222	78.7734	78.6294	78.0786	78.4041	78.4115	78.9697	79.1681	78.9467	78.469	79.2676	94.3011	94.4236	94.2506	93.8283	94.0908	93.8794	93.9317	94.4564	93.8446	93.7878	93.7167	93.5912	94.4727	94.2646	94.2881	93.9626	93.9443	93.731
G7	GCA_020089165.1	Leuconostoc gasicomitatum A.21.4	76.7723	75.9724	75.9114	76.5455	78.915	79.9538	78.9962	79.0278	79.0278	78.5983	78.4286	79.5018	79.8634	80.1908	78.7405	78.937	78.5113	78.6602	79.0316	79.0533	79.8051	79.5749	80.0554	80.0222	78.6194	78.9284	78.6923	78.6528	79.2268	94.1553	94.1946	94.1431	93.7414	93.9222	93.7898	93.7977	94.4219	93.8774	93.8051	93.7994	93.6531	94.5223	94.417	94.273	94.0165	93.8321	93.7003
G7	GCA_020088985.1	Leuconostoc gasicomitatum Jla4-8	74.672	74.2033	74.5081	74.8467	78.193	79.109	78.5907	78.212	78.2115	77.7904	77.8713	78.4569	78.701	78.4398	77.6903	77.9151	78.2539	78.3887	78.5793	78.7661	79.0099	79.2908	78.9309	78.9436	78.7919	78.4504	78.2423	78.2726	78.9998	94.1515	94.2564	94.0975	93.6778	93.8474	93.6776	93.6746	94.3472	93.6639	93.6793	93.6115	93.5677	94.3405	94.0668	94.0689	93.8671	93.7709	93.6928
G7	GCA_020088925.1	Leuconostoc gasicomitatum Mkl1-2	76.7641	75.837	77.1031	76.0899	79.2229	79.5759	78.4988	79.0402	79.0354	77.9067	79.0292	78.7842	79.4602	79.5221	78.5911	79.5661	78.9076	79.1586	79.0979	79.0659	78.8026	78.6975	79.0287	79.0923	79.2185	79.3274	79.0318	78.6347	79.5136	94.4138	94.2548	94.3223	93.9491	94.2293	93.9225	94.0138	94.7583	93.9216	93.982	94.057	93.993	94.639	94.3209	94.5601	94.3276	94.2079	94.0857
G7	GCA_900016145.1	Leuconostoc gasicomitatum C122c	75.4267	74.2606	75.3612	74.3437	77.9846	78.1576	77.6818	78.1215	78.1281	77.15	77.7533	77.9511	77.8583	77.8965	77.737	78.6361	78.1142	78.1603	78.0593	78.7245	77.6991	78.4185	78.0772	78.1861	79.8796	78.9669	78.677	78.3261	79.2713	94.1572	94.1853	94.18	93.6807	93.9469	93.8341	93.5182	94.4864	93.6619	93.6355	93.6985	93.5315	94.5485	94.0758	94.2426	93.8058	93.9344	93.5373
G7	GCA_001536305.1	Leuconostoc gasicomitatum KG16-1	77.8449	76.7555	77.7577	77.0883	78.8348	78.9313	78.6163	78.7005	78.6869	78.3382	78.7526	78.9553	78.8863	78.861	78.4014	79.8062	78.6762	78.7323	78.9467	78.9063	78.4917	78.8247	78.9869	78.8295	80.3059	79.192	79.3495	79.187	79.8564	94.4782	94.3998	94.439	93.8404	94.0924	94.0261	93.8556	94.5743	93.8399	93.8504	93.7116	93.6296	94.6891	94.1936	94.324	94.0077	93.9906	93.7826
G7	GCA_020089065.1	Leuconostoc gasicomitatum HS1	75.6723	74.2504	74.8193	74.5201	79.5247	79.9861	79.1566	79.5405	79.5351	78.1434	79.9101	79.2001	79.9929	80.0769	78.4642	79.513	79.1294	79.4353	79.3934	79.0879	78.8173	80.2608	79.4149	79.3351	80.4038	79.3932	79.2529	78.2706	79.9695	94.2953	94.219	94.2534	93.7907	94.1213	94.1098	93.8195	94.8345	93.8695	93.7943	93.8758	93.7537	94.7237	94.1495	94.3319	93.8979	94.0776	93.8612
G7	GCA_020089005.1	Leuconostoc gasicomitatum HS10	76.9713	75.7594	76.6498	75.6768	78.9758	79.4321	78.5255	79.2235	79.2135	77.5959	79.4588	78.7514	79.8129	79.5775	77.746	78.6908	78.5748	78.8849	78.9379	78.4044	78.1601	79.4321	78.7464	78.7381	80.7078	79.9745	79.623	78.5547	80.0601	94.5306	94.3731	94.3446	93.9727	94.1911	94.1262	93.8803	94.8924	94.0205	93.963	94.0376	93.9007	94.9034	94.3841	94.5135	94.0985	94.3201	94.012
G7	GCA_900016175.1	Leuconostoc gasicomitatum PB1e	75.7932	75.2378	75.4345	75.1241	80.0063	80.4005	79.241	80.0208	80.0169	77.931	79.6479	78.5268	79.4844	79.4726	78.4187	79.2176	79.0644	79.2736	79.8173	78.808	78.992	78.7174	79.4262	79.5458	80.4474	80.2234	80.0496	78.8303	80.1605	94.1665	94.2091	94.1614	93.5637	93.6804	93.6287	93.5614	94.2392	93.5271	93.5347	93.5938	93.5332	94.3585	93.955	94.1188	93.6654	93.8132	93.5134
G7	GCA_020088915.1	Leuconostoc gasicomitatum R-46920	75.8114	75.1386	74.9787	75.0794	78.9792	78.8965	79.1047	79.3334	79.3328	78.0652	78.077	77.7677	78.2269	77.9826	78.4925	78.3632	78.364	78.3731	78.5721	78.2958	79.4618	78.4833	78.4992	78.5773	79.1508	79.2546	79.2818	78.7834	79.1689	94.4233	94.3516	94.3921	93.7367	93.7969	93.7597	93.7393	94.4974	93.7648	93.721	93.6941	93.5623	94.584	94.1368	94.3221	93.9452	93.8885	93.6712
G7	GCA_020089105.1	Leuconostoc gasicomitatum ab.2	75.9674	74.1364	75.3917	74.5859	77.9701	78.5711	78.0186	78.0988	78.0946	77.6867	77.8542	78.6656	78.8843	78.9064	77.9372	78.0298	78.0374	78.1697	78.4131	78.3198	78.8207	79.0009	78.8933	78.9664	78.7207	79.0559	78.6313	78.4662	79.0381	94.2807	94.3455	94.4257	93.9687	94.3379	94.1751	94.1804	94.6245	94.0963	94.1017	94.0265	93.9541	94.7184	94.4565	94.7363	94.3633	94.3063	94.165
G7	GCA_020088885.1	Leuconostoc gasicomitatum JP13-3	75.9553	74.1091	76.4737	76.0631	78.6651	79.2732	78.8431	79.1996	79.1996	78.1336	79.2638	78.5102	79.2347	79.3922	78.392	79.1193	78.6064	78.7234	79.0524	78.6361	78.4216	77.8638	78.9674	79.0544	79.0735	79.4647	78.9203	78.2342	79.6038	94.3638	94.4246	94.3431	94.0196	94.2658	94.1938	94.1281	94.6067	94.158	94.2412	94.0586	93.9607	94.8329	94.5579	94.6777	94.2128	94.2232	94.0423
G7	GCA_020089185.1	Leuconostoc gasicomitatum 10.16.3	76.6587	75.6454	76.3463	75.8535	79.0854	80.3996	79.1781	80.178	80.1728	78.8346	79.6058	79.3483	80.0292	79.9483	79.898	80.2217	78.9309	79.0168	79.1353	79.0785	79.456	80.0686	79.7221	79.6425	79.8002	79.3357	79.0971	78.7542	79.5264	94.2364	94.2183	94.2625	93.6906	94.0689	93.9031	93.7496	94.3723	93.6257	93.6649	93.6971	93.6306	94.514	94.173	94.2401	93.7795	93.8939	93.6375
G7	GCA_020089135.1	Leuconostoc gasicomitatum 6.2.3	75.4165	73.9434	76.1024	75.2761	78.3312	79.5036	78.3051	78.9118	78.9077	77.7462	78.8117	79.4608	79.7604	80.2635	77.7533	78.8921	78.0723	78.302	78.5179	79.0916	78.6567	79.0965	79.1336	79.3805	79.1253	80.1529	79.5105	78.6116	79.9001	94.4334	94.3898	94.3116	93.7678	94.0283	93.834	93.8357	94.4483	93.8727	93.9315	93.7849	93.7078	94.6346	94.3801	94.4271	94.0959	93.9486	93.7541
G7	GCA_020089025.1	Leuconostoc gasicomitatum R-46608	76.1891	74.9266	75.7955	74.6565	79.4887	79.7645	79.3742	80.0622	80.0493	78.0457	79.083	78.3011	78.9332	78.6378	78.1057	78.7198	78.42	78.5025	78.734	78.4208	79.2317	78.5537	78.5471	78.5887	80.24	80.0294	79.8074	78.568	79.8406	94.208	94.1966	94.2232	93.4646	93.8594	93.7649	93.5222	94.2559	93.5337	93.4937	93.5605	93.4605	94.5629	94.0413	94.2796	93.6498	93.8804	93.5035
G7	GCA_020088965.1	Leuconostoc gasicomitatum R-46850	75.8973	75.0884	76.0163	75.7034	78.6332	79.2642	78.7908	79.3592	79.3521	78.4133	79.2234	78.6802	79.26	79.0731	78.2332	78.7526	78.7638	78.9056	79.3807	78.8537	78.4043	78.5197	79.0382	78.9825	80.8601	79.4087	79.1859	78.8838	80.3123	94.3791	94.234	94.264	93.7418	94.0446	93.7613	93.6135	94.4036	93.5212	93.6453	93.5445	93.4117	94.6394	94.0238	94.2711	93.7661	93.7838	93.4936
G7	GCA_020088825.1	Leuconostoc gasicomitatum Ms25-3	74.8668	73.5799	73.4764	73.5789	77.7461	77.9259	79.1421	78.6336	78.6336	77.818	77.8295	77.678	78.2117	78.471	77.8447	78.4341	77.9694	77.9164	79.5632	78.7424	78.0147	79.3563	78.5548	78.3655	79.6572	78.7661	78.556	78.5622	79.3638	94.2563	94.2332	94.2947	93.566	93.9357	93.733	93.7358	94.2363	93.6403	93.5779	93.5648	93.4371	94.3774	94.0867	94.1062	93.9146	93.7861	93.6942
G7	GCA_020088905.1	Leuconostoc gasicomitatum EPV3	77.2976	77.1542	77.6693	77.7623	79.4017	78.8914	78.9504	79.7552	79.7528	78.3859	79.2639	78.4635	79.5563	79.169	78.5363	78.9812	78.9486	79.1075	79.6664	78.6951	78.54	78.7101	79.0628	79.3681	79.4623	79.7383	79.5398	78.8112	79.9561	94.2023	94.2296	94.2321	93.7606	93.9969	93.9031	93.8586	94.4514	93.8489	93.9116	93.6751	93.4716	94.5642	94.2985	94.2704	93.9188	93.9172	93.79
G7	GCA_030161455.1	Leuconostoc gasicomitatum NBRC 113245	76.2961	76.7263	75.1621	76.5216	79.0167	78.2936	78.3351	78.7873	78.7864	77.99	77.9921	77.9882	78.1636	78.5598	78.4899	78.5429	78.2814	78.2432	78.3148	78.2202	78.5822	78.8635	78.3768	78.2888	78.7777	78.7442	78.4851	78.6351	79.4193	94.2971	94.2284	94.1446	93.6742	93.9947	93.7614	93.7272	94.4442	93.8362	93.8213	93.762	93.6264	94.6305	94.1873	94.1189	93.9249	93.8183	93.6137
G7	GCA_000196855.1	Leuconostoc gasicomitatum LMG 18811	76.8959	77.0217	76.2745	77.3767	79.4438	78.8464	78.9683	79.4732	79.4794	78.5645	78.5276	78.6594	78.6989	79.2143	79.2287	79.1819	78.7886	78.979	78.9095	78.8236	78.9853	79.4959	79.0346	79.0525	78.956	79.0796	79.0048	79.0391	79.7089	94.2699	94.2956	94.3173	93.7424	94.0654	93.8467	93.8033	94.462	93.889	93.8411	93.7319	93.6203	94.5837	94.2163	94.1261	93.9072	93.8442	93.7319
G8	GCA_025395235.1	Leuconostoc holzapfelii 733	75.4896	74.9011	74.7658	74.7464	76.1369	76.0176	75.9351	76.0992	76.1007	76.0382	76.1124	75.9611	75.8993	76.0208	76.0207	76.1021	75.8607	75.9918	75.8835	75.8146	76.0568	76.1142	76.0263	75.9835	75.9063	76.7867	76.6154	76.5501	76.7877	76.5894	76.3365	76.5755	76.2552	76.5935	76.394	76.3635	76.1457	76.3497	75.811	76.2977	76.2026	75.7905	76.3133	76.0043	76.0691	76.1016	75.9187
G8	GCA_019655995.1	Leuconostoc holzapfelii JCM 16942	76.8939	75.7722	76.2755	75.8456	77.8857	77.7016	77.8863	78.2143	78.2068	77.9265	77.9496	77.6819	77.8877	77.5265	77.4321	77.5681	77.3818	77.8597	77.926	77.9509	77.5605	77.3886	77.7293	78.1911	77.4516	78.171	77.7564	77.5385	77.8498	77.2897	76.7359	77.0206	77.1759	76.9121	76.953	77.2059	76.6581	77.043	76.6863	76.9449	76.7725	76.6448	76.921	77.0128	76.6506	77.415	76.711
G8	GCA_012396485.1	Leuconostoc holzapfelii CCUG 54536	78.1236	75.9143	76.6147	76.2666	77.5956	77.4554	77.4931	78.0524	78.0462	77.4259	77.5634	77.3902	77.9384	77.17	76.8832	76.9894	77.2662	77.6022	77.7639	77.6984	77.1541	77.1378	77.26	77.8169	77.4341	77.8366	77.2617	76.9438	76.7112	77.1054	76.8533	76.8979	76.8033	76.3799	76.3367	76.6849	76.4161	76.9739	76.5415	76.706	76.5971	76.5653	76.6492	76.6964	76.4631	77.2326	76.3133
G9	GCA_025189045.1	Leuconostoc lactis CIRM-BIA 647	77.0144	76.8288	76.5209	77.3507	79.2671	78.8469	78.4316	78.6888	78.6714	77.1367	77.561	77.9668	78.2332	78.0304	78.4217	78.7566	77.5229	77.4652	78.3346	77.7316	78.4291	78.8219	77.5572	77.5468	77.115	78.455	77.8534	76.5252	78.1209	77.4736	77.0424	77.3881	77.8321	77.1407	77.6033	77.8588	76.8975	78.4316	78.3627	77.4959	77.417	78.2535	78.5984	77.5187	78.6962	78.3876	77.9304
G9	GCA_000179875.1	Leuconostoc lactis KCTC 3773	76.3374	75.6584	76.7554	76.9384	77.8919	79.0943	78.0214	77.6236	77.6018	77.3053	78.1029	79.075	79.6128	79.097	77.5043	77.6866	77.9536	77.5268	77.1714	78.5652	79.1521	79.2738	78.9954	78.9984	77.2945	78.1187	77.7244	77.3718	77.619	77.4834	76.7293	77.2408	77.4857	76.7224	76.9137	77.0797	76.7674	77.8479	77.3108	77.0617	77.8007	77.3817	77.4129	77.493	79.3084	77.8179	76.8473
G9	GCA_002092695.1	Leuconostoc lactis LN24	77.38	77.3918	76.7261	78.7332	78.281	79.1875	77.8949	78.4973	78.4775	77.9068	78.604	79.0629	80.2649	80.4756	78.3805	78.7107	77.9374	77.5974	78.0987	78.8086	79.0674	79.1636	79.3873	79.319	77.5982	79.1517	77.9029	77.5311	78.97	77.4956	77.4602	77.6916	77.5473	76.9548	77.186	77.3795	77.2589	77.7939	77.927	77.2793	78.2813	77.131	77.2911	77.5797	78.5718	78.1338	76.7328
G9	GCA_002092595.1	Leuconostoc lactis LN19	77.7875	77.3142	76.963	78.8921	78.1709	79.0791	77.7252	78.2643	78.2652	77.7068	78.3336	79.1201	79.9511	80.3486	78.2936	78.4989	77.8575	77.5119	77.9416	78.6964	78.8615	79.0163	79.1708	79.1516	77.4588	79.1171	78.2294	77.7543	79.1541	77.2362	77.1783	77.8159	77.2844	76.7332	77.1045	77.1854	76.8658	77.6039	77.521	77.0883	78.0135	76.9255	77.1442	77.3643	78.3993	77.8525	76.8323
G9	GCA_030577875.1	Leuconostoc lactis DMLL10	78.1444	77.4441	77.5626	77.5618	78.7831	78.4806	78.3338	78.1906	78.184	78.1207	78.6083	79.1762	78.5211	78.9016	77.9606	78.3347	78.2448	78.4104	78.2753	78.0107	78.0119	77.8504	78.205	78.1603	77.9257	77.8554	77.7792	77.3067	78.7803	77.2057	77.2586	77.1484	77.5723	78.2532	77.846	77.6687	78.245	78.0217	78.0493	77.7343	77.7601	77.9745	77.8951	77.7862	78.6894	78.2316	77.9437
G9	GCA_015553465.1	Leuconostoc lactis 1001095IJ_161003_G5	76.9212	75.0945	75.8465	75.5328	76.714	77.6551	76.7248	77.1568	77.1568	76.8609	77.6076	77.5469	77.681	77.7202	76.8772	77.0801	76.7874	77.0952	77.1739	76.8656	76.8033	76.7959	76.9129	76.8366	76.8832	78.3168	78.0129	76.853	79.0111	77.1818	77.0168	77.5138	77.3333	76.7373	76.9511	77.2078	77.2066	77.6283	77.551	77.1095	77.0702	77.4902	76.787	77.0869	77.3331	77.9579	76.9951
G9	GCA_007954625.1	Leuconostoc lactis CBA3622	80.6079	78.7591	80.8622	80.0111	78.2771	80.6552	78.5842	78.9032	78.9036	78.3342	79.6086	80.0085	80.3308	80.728	77.2672	77.9086	78.3066	78.8018	80.0668	79.082	78.5092	79.0414	80.0303	80.1921	79.1882	80.5112	79.9181	78.6978	79.6754	78.337	78.3874	78.3396	78.5429	78.1412	78.4157	78.4063	77.9621	78.431	78.4183	78.0033	78.8115	79.109	78.8592	79.2689	79.2298	80.4054	78.4519
G9	GCA_001411775.1	Leuconostoc lactis WIKIM21	77.3301	76.26	77.4227	77.2916	77.0182	78.1583	77.0136	76.9427	76.9391	76.7598	77.0248	77.6717	78.3566	78.1833	76.9217	77.348	76.758	76.8699	76.6484	77.8315	77.4084	77.2718	77.7795	77.7246	76.5053	78.0471	77.2598	76.9849	77.874	76.5164	76.0017	76.4926	76.3715	76.2221	76.4374	76.3636	75.9019	77.2833	76.5963	76.2721	77.1117	76.5967	76.9507	76.5627	77.1067	76.934	76.3011
G10	GCA_014651235.1	Leuconostoc lactis KCTC 3528	75.998	75.2632	75.6768	75.3566	80.1623	80.0296	80.4109	80.3347	80.3261	78.082	78.2428	77.3417	78.2541	77.406	78.0882	78.4191	78.3605	77.5742	77.7937	77.9062	79.7901	77.9761	77.6252	77.6681	76.4261	78.9175	78.3429	76.7571	77.6057	77.7346	77.223	77.7931	77.7385	77.4393	77.9841	80.0725	77.4641	80.8662	80.2285	78.1135	77.9996	77.8173	79.627	77.2919	80.5718	77.8127	80.0974
G10	GCA_027692265.1	Leuconostoc lactis OF45-3pH10A	76.2293	75.9149	75.9974	76.7856	77.0053	76.9657	76.9025	76.7569	76.7501	76.4422	76.575	77.4848	77.4977	77.5894	76.877	76.9582	76.3385	76.4258	76.7323	76.7673	77.0366	76.1823	77.0432	77.1274	76.5541	78.5118	76.9756	76.4951	77.2385	77.0676	77.9824	77.7527	77.107	77.4232	77.4636	77.2577	77.5413	77.8409	77.871	77.2178	77.2884	77.27	78.4076	77.6924	77.6216	78.0873	77.1724
G10	GCA_007954665.1	Leuconostoc lactis CBA3626	76.6962	76.6278	76.9381	77.0788	78.8521	78.4666	78.4886	78.3615	78.3456	77.9187	78.2764	78.2389	78.8009	79.1552	78.1173	77.9712	77.6338	78.0337	78.1228	78.5321	78.3155	77.7258	78.3272	78.3728	78.2443	79.5312	78.579	78.5936	78.4573	78.4948	78.7728	78.5834	78.2078	78.7998	78.4439	78.15	78.1058	79.1588	78.3117	78.6461	78.4436	78.1321	78.7757	78.5455	78.9452	79.4348	77.8697
G10	GCA_027692325.1	Leuconostoc lactis OF44-20pH10T	73.992	73.6974	74.2804	74.0403	75.8791	76.6507	76.0186	76.2966	76.2966	76.2555	76.5956	76.7658	76.7563	76.7282	75.8446	76.313	76.0418	76.188	76.5053	76.2974	75.867	76.0724	76.0463	76.1348	76.5472	76.7681	76.2462	75.9323	76.5693	76.264	76.215	76.4326	76.0354	76.0127	75.9119	75.998	76.0903	76.1613	76.4663	76.1475	76.1611	76.584	76.2242	76.3923	76.3458	76.8393	76.2592
G10	GCA_001998805.1	Leuconostoc garlicum KFRI01	77.071	77.3284	77.5389	77.259	78.6261	78.5016	78.5891	78.7256	78.742	78.2448	78.4014	78.6748	78.3434	78.1717	78.4265	78.5795	78.3296	78.433	78.2827	78.2944	78.1274	78.2206	78.439	78.5008	77.66	78.7136	78.2663	78.0012	77.965	78.4144	78.4631	78.6015	78.1402	78.4048	78.2929	78.0503	78.1947	78.8341	78.2843	78.4316	78.1054	78.0462	78.4749	77.7896	78.1074	78.4981	78.2157
G10	GCA_030269345.1	Leuconostoc lactis NBRC 102477	75.7094	76.0391	76.283	76.6632	76.6934	77.0214	76.8745	77.0424	77.0372	77.2091	77.2685	77.1723	77.4132	77.4869	76.9237	76.8638	76.6147	76.5167	76.5569	76.8055	76.7896	77.4505	76.9844	77.0499	75.9239	76.9238	76.4636	76.3725	76.4452	77.1812	76.9694	77.28	76.6382	76.3073	76.424	76.1524	76.1752	76.9651	77.1561	76.4787	76.6013	76.4541	77.0578	77.0034	77.4677	77.0615	76.4136
G10	GCA_006539105.1	Leuconostoc lactis NBRC 12455	75.5002	75.617	75.628	75.5653	76.6814	76.5928	76.7094	76.6151	76.6095	76.5911	76.5593	76.4105	76.3584	76.4708	76.5064	76.7612	76.4919	76.605	76.5249	76.5044	76.6715	76.7531	76.5495	76.5438	76.6924	76.5983	76.5395	76.2762	76.9178	77.1339	77.3507	77.6763	77.5064	77.4775	77.6036	77.5792	77.6418	77.7563	77.5429	77.6282	77.5993	77.5252	77.5456	77.4337	77.5471	77.6835	77.5896
G10	GCA_030397505.1	Leuconostoc lactis FBL9	76.5937	75.761	77.1203	76.7384	77.3351	77.3807	77.202	77.2406	77.2518	76.8213	77.2512	77.7286	77.5578	77.3996	77.1694	77.4403	76.8716	76.9865	77.1736	77.4931	77.0152	76.5534	77.2996	77.3415	77.0718	77.9141	77.4674	76.9551	78.1486	77.5509	77.4791	77.6138	77.2874	77.3609	77.413	77.2572	77.2479	78.1194	77.4894	77.2297	77.1619	77.2055	77.6924	77.7264	78.9621	78.0647	77.155
G10	GCA_001698145.1	Leuconostoc lactis WiKim40	78.658	78	78.9058	78.6213	78.0966	78.5296	78.5634	78.1585	78.1612	78.8094	78.6595	78.8312	78.8724	78.6112	78.2647	78.6593	78.0294	78.4114	78.4716	78.5872	78.6469	78.3939	78.4819	78.5766	78.3121	78.9351	77.4308	77.6409	80.3033	78.5275	78.7183	78.8999	78.4307	78.4714	78.7624	78.6096	78.5956	79.4075	78.4096	78.7316	78.5627	78.7222	79.2611	78.7986	78.6848	79.6417	78.5557
G10	GCA_009678855.1	Leuconostoc lactis BIOML-A1	76.9961	76.7169	77.2631	76.8854	77.1141	77.1171	77.0135	76.8179	76.8179	77.0012	76.8925	77.547	76.8262	76.7614	76.5353	76.8741	76.7312	76.9833	76.9517	76.5111	76.8688	76.7216	77.045	77.0755	76.8553	78.1787	77.3469	76.5585	78.6053	77.1314	77.5689	77.698	77.1412	77.0593	77.179	77.2331	76.8259	77.63	76.5985	77.0234	76.8785	77.35	77.2028	77.4468	77.6926	77.3495	77.3871
G10	GCA_004167235.1	Leuconostoc lactis aa_0143	76.8661	76.1685	76.5116	76.1343	76.2014	76.2394	76.1515	75.7423	75.7423	76.1456	76.1312	76.9313	76.1886	76.0009	75.6868	75.8092	75.9452	76.1109	76.2208	75.8745	75.7952	75.815	76.2194	76.3297	77.1111	77.3524	76.4361	76.0325	78.0784	76.9532	77.2217	77.3179	77.4612	77.0425	77.1505	77.2447	77.2485	77.5712	76.9367	77.4001	77.2486	77.5025	77.8809	77.4734	77.9849	77.8445	77.6097
G10	GCA_025395195.1	Leuconostoc lactis 824	76.2193	76.4332	76.42	76.6144	77.5254	77.2232	76.5494	77.5	77.5	77.1484	77.9333	77.4338	77.824	78.4914	77.1661	77.4782	76.6368	76.8218	77.1122	76.5591	76.469	76.898	76.4938	76.6534	77.6101	78.0773	77.8292	77.0109	78.2096	77.1983	77.237	77.2616	77.329	77.1086	77.1443	77.3918	77.1676	77.1977	77.1727	77.1274	76.9906	77.728	77.2879	77.7215	77.3944	77.79	77.4049
G10	GCA_009795665.1	Leuconostoc lactis AV1n	76.1867	76.2954	75.8962	76.0671	79.2028	80.3708	78.9647	78.3234	78.3234	78.7427	78.6708	79.7872	80.409	80.8203	79.4352	79.2419	78.8998	78.8989	78.686	80.1437	80.1354	80.4613	80.7778	80.5529	78.4259	77.2376	77.4665	77.6055	78.4009	78.115	77.9475	77.823	78.3469	78.482	78.3433	78.4255	78.5741	78.4976	78.2872	78.4854	79.5326	78.9304	78.7245	78.5461	80.12	79.5296	78.5419
G10	GCA_000709265.1	Leuconostoc lactis KACC 91922	75.5754	75.0885	75.5535	75.9517	77.1832	77.2431	77.5116	77.2168	77.2168	76.4895	76.9643	77.0358	77.1111	76.9417	77.1908	77.2245	76.5959	76.79	76.8602	76.9339	76.9333	76.8996	77.1493	77.2582	76.9559	78.1776	76.8865	76.7904	77.8034	77.4158	77.0716	77.5719	76.8932	77.052	76.9703	77.0204	76.7716	78.2406	77.3075	77.1281	77.0329	76.8515	77.5297	77.7146	77.7594	77.7597	77.158
G10	GCA_002287365.1	Leuconostoc lactis CCK940	79.0924	78.4131	78.877	78.4283	77.0327	77.0452	76.806	76.8271	76.8271	77.1992	77.1587	77.2003	77.1133	76.9387	76.6994	76.778	76.905	76.9702	77.4287	77.174	77.0666	77.2168	76.8744	76.9294	77.6835	77.8058	77.6767	77.7699	78.4887	77.6596	78.1019	77.7696	78.2085	78.2453	78.0162	78.0445	78.242	78.4647	77.6068	78.2399	78.0868	78.4683	78.0955	77.7017	78.9242	78.3965	78.1427
G10	GCA_014050705.1	Leuconostoc lactis SBC001	78.4844	79.2564	78.3837	79.5148	78.3402	77.7731	77.6075	78.1947	78.1938	77.9486	77.9349	78.0197	77.9731	78.3737	77.9584	77.8812	77.5917	77.7288	77.6499	77.481	77.4621	78.7995	77.4913	77.4593	77.2574	78.824	77.8921	77.8753	78.9843	77.5914	77.6446	77.2955	77.5347	77.8499	77.7802	77.6023	77.942	78.4759	77.5082	77.676	77.8057	77.4933	77.6148	77.0297	77.7108	77.8871	77.6471
G10	GCA_007954605.1	Leuconostoc lactis CBA3625	77.746	77.763	78.8282	78.7849	79.2832	79.4646	79.4482	79.4612	79.4573	78.9557	79.2711	79.2199	79.5077	79.8975	78.8537	79.2253	78.7599	78.9295	79.0076	78.7433	79.1847	78.5425	79.1136	79.1989	78.3136	78.9869	78.467	78.3446	79.1199	78.6056	78.6047	78.7195	78.0419	78.5211	78.2548	78.1805	78.3479	78.7832	78.1678	78.2174	78.1604	77.945	78.5592	78.251	78.7739	78.7203	78.0269
G10	GCA_020708975.1	Leuconostoc lactis MSK.22.141	76.1903	76.2131	76.7036	76.1758	77.1773	77.0493	77.316	77.3377	77.3377	77.4471	77.4498	77.627	77.3996	77.1506	77.0861	77.3376	77.0517	77.3141	77.8126	77.6972	77.1962	76.9823	77.2356	77.2561	77.1316	77.4629	77.2262	77.3646	78.4184	76.9169	77.0825	77.2527	77.1699	77.0277	77.1167	77.0954	76.7273	77.2384	76.7218	76.9058	76.7112	77.1624	76.9963	77.0439	77.4418	77.5036	77.0953
G10	GCA_020708945.1	Leuconostoc lactis MSK.22.137	76.2539	75.5895	76.3873	75.7231	77.3839	77.3754	77.4764	77.5025	77.5025	77.3053	77.5511	77.4386	77.2075	76.9657	76.9242	77.129	77.1503	77.3682	78.0122	77.8843	77.1267	76.9336	77.3511	77.4108	77.0684	77.5807	77.3401	77.4117	78.183	76.543	76.8465	76.9816	76.6477	76.4752	76.4996	76.5053	76.4411	76.8047	76.4834	76.4744	76.305	76.8659	76.6203	76.5808	77.0193	77.0864	76.5942
G10	GCA_030017235.1	Leuconostoc lactis LASM16	74.5731	74.1537	76.6387	74.7569	76.5901	76.9875	76.7	76.6592	76.6602	76.2731	77.3524	77.5689	77.2982	76.943	76.1061	77.4881	76.4648	76.7749	76.9725	76.5527	76.1932	76.0606	76.5304	76.4841	76.0745	77.6546	77.5526	76.652	77.5781	76.5407	76.4197	76.6544	76.9901	76.443	76.5654	76.9469	76.5629	76.7753	77.0816	76.6928	76.6932	76.8954	77.4797	77.1845	76.8339	77.067	76.7196
G10	GCA_018993775.1	Leuconostoc lactis 1.2.28	76.4475	76.0498	76.59	76.811	77.3177	77.7186	76.9397	77.3381	77.332	76.8993	77.9227	78.2729	77.973	77.7501	76.4979	77.7874	76.8168	77.2255	77.1108	77.4691	76.3951	76.1703	77.0848	77.0808	77.4126	78.7182	78.3141	77.2955	78.6775	77.5083	77.3281	77.6464	77.8023	77.3703	77.6736	77.5619	77.413	78.0638	78.2179	77.8502	77.8024	78.4369	77.7401	78.3049	77.8364	78.2067	77.6367
G10	GCA_030017215.1	Leuconostoc lactis LASM15	75.2511	75.6876	75.6639	75.6661	76.4414	76.3267	76.3972	76.4439	76.4384	76.7126	76.5369	76.3138	76.2275	76.2616	76.2798	76.3003	76.0925	76.3006	76.5795	76.6021	76.3232	76.5432	76.2343	76.1262	76.5252	77.0112	77.0717	76.7602	77.1603	76.9915	76.6703	76.5443	76.495	76.9079	76.7872	76.8285	76.637	76.9201	76.3812	76.8082	76.7269	76.9372	76.6652	76.6962	77.103	76.8594	76.7236
G10	GCA_015551285.1	Leuconostoc lactis 1001262B_160229_C9	76.1904	75.7599	75.6434	75.6201	76.0726	75.9331	76.1413	76.1215	76.1215	76.3046	76.3041	76.0075	76.1614	76.1934	75.9747	75.9681	75.8113	75.8241	76.1616	75.8416	75.9978	75.9605	75.9407	76.0044	76.0993	76.1494	76.0089	76.3089	76.6878	76.2718	76.1878	76.459	76.1355	76.5008	76.3808	76.4454	76.8062	76.5487	76.3079	76.5652	76.4214	76.3309	76.1967	76.2114	76.1933	76.2764	76.1774
G11	GCA_019656075.1	Leuconostoc palmae JCM 16944	75.0781	75.5878	75.4007	75.7552	77.359	77.0242	77.202	77.1035	77.0919	76.9833	77.0129	77.1675	77.1084	76.9748	77.1228	77.0229	76.8449	76.9959	76.8943	76.7776	77.0549	76.9643	76.9383	76.9417	77.0161	76.8011	76.941	76.7038	77.2066	77.2585	77.3599	77.7264	77.6489	77.3241	77.297	77.5848	77.3674	77.4423	77.2988	77.5223	77.514	76.9509	77.0789	77.0349	77.2226	77.0036	77.2744
G12	GCA_002804045.1	Leuconostoc citreum EFEL 2700	76.7416	76.8879	77.3706	77.0189	80.7554	81.2874	81.1796	81.2891	81.2881	78.601	79.0894	81.1936	81.3587	80.9735	78.8519	79.4074	78.7864	78.8136	79.0161	78.7964	80.514	79.8629	80.3253	80.2884	77.7777	80.4201	80.7985	77.5785	79.0672	78.3547	78.4284	78.2477	78.0343	78.7909	78.3432	80.244	78.4086	80.1259	80.2994	77.8699	78.9819	79.0566	80.1945	78.5698	81.3182	78.541	79.8565
G12	GCA_014844115.1	Leuconostoc sp. LN180020	79.097	77.1655	77.7181	77.44	80.0075	80.6039	80.6785	80.6343	80.6236	78.5863	78.7852	79.3364	80.0831	79.0552	78.5978	78.7995	78.2635	78.3249	78.2692	78.3933	80.1099	78.7329	79.2767	79.1458	78.1425	81.5073	81.301	78.5683	79.7445	77.9962	78.1702	78.0873	78.0797	78.3013	78.2483	79.7114	78.1031	80.0138	79.415	77.8907	78.4316	78.0533	80.1255	78.1487	80.2992	78.6399	79.5606
G12	GCA_009707745.1	Leuconostoc citreum WiKim0101	78.8849	77.9323	79.0556	78.5223	79.8441	80.555	80.5013	80.0748	80.1044	78.3238	78.6319	79.288	79.8825	79.5102	78.5033	78.3391	78.5245	78.8828	78.6809	78.5207	79.9765	79.195	79.8998	79.9264	78.8201	80.6331	80.3517	78.2534	79.6607	78.0435	77.8774	77.8551	78.1841	78.3156	78.2722	80.1254	78.0119	80.239	79.8109	77.8287	78.5281	78.077	79.6184	77.7366	80.2524	78.7772	79.4521
G12	GCA_024543065.1	Leuconostoc citreum NRRL B-1355	77.3052	76.5041	76.8196	76.5505	80.4505	79.9515	80.4386	80.3438	80.3469	78.0836	78.084	78.4858	78.491	78.3913	77.9267	77.9102	78.52	78.4305	78.6222	78.1683	80.1444	78.3035	78.4123	78.6976	77.5625	79.735	79.6919	77.8813	78.1974	77.6273	77.4115	77.4357	77.6061	77.5082	77.4927	78.8996	77.5992	79.3601	79.2664	77.3491	77.4749	77.8915	79.9202	77.549	79.1674	77.8204	79.0249
G12	GCA_031165135.1	Leuconostoc citreum SH12	76.0836	75.5294	75.829	76.297	80.1388	79.739	80.9321	80.9163	80.9088	78.4276	78.703	78.188	80.1532	78.2324	78.208	78.1509	77.5281	77.5705	78.1472	77.9769	79.4491	77.4001	77.9135	78.242	78.5591	80.2819	80.7076	77.8671	78.1962	78.121	78.2994	78.3675	77.7811	78.1611	78.0654	79.7902	78.0374	80.4207	80.5383	77.8025	77.8768	78.2595	80.2256	78.5509	80.2785	79.0668	79.5538
G12	GCA_025188655.1	Leuconostoc citreum CIRM-BIA 2095	77.5321	77.2108	77.9374	78.6973	80.8662	81.0191	82.38	81.9489	81.9465	79.076	79.8082	78.692	81.1824	80.3089	79.7955	81.1654	78.5902	78.761	80.3034	80.3685	81.0101	79.6168	80.8549	79.5852	78.1208	80.4144	81.0309	77.4276	78.3898	77.692	77.7424	77.9756	77.3241	77.1827	77.7074	79.4775	77.4429	79.8897	80.228	77.4599	77.5587	78.029	80.1315	77.9943	80.0983	78.5576	79.1219
G12	GCA_015277835.1	Leuconostoc citreum 37	77.8047	78.5739	77.1138	79.0989	81.1298	80.5074	81.8125	81.6785	81.6778	78.8697	79.0034	78.8134	79.949	80.0911	80.1229	80.2016	79.2791	78.8828	78.971	78.5586	80.3055	78.9288	79.2389	79.5317	78.1501	80.2003	80.4625	78.3381	78.8339	78.2017	78.3208	78.818	78.1282	78.6091	78.5711	80.2119	78.4113	80.7668	80.6462	78.1173	78.0221	78.5442	80.6866	78.5606	80.9541	79.118	80.2092
G12	GCA_025188725.1	Leuconostoc citreum CIRM-BIA 1457	76.8908	75.9078	76.4175	76.3864	79.4118	79.5127	80.3684	79.9318	79.9318	77.6454	78.0269	78.0947	79.9456	78.3668	77.4475	77.5832	78.0138	77.5628	77.29	77.6426	79.5933	79.3346	78.3164	78.2594	77.0426	79.5372	79.9885	77.8138	77.8811	76.8457	76.772	76.8539	77.385	76.6466	76.5016	78.5814	76.6168	78.2389	78.2782	76.6095	77.1523	76.9545	79.0952	76.9844	80.6078	76.9752	78.2892
G12	GCA_025188785.1	Leuconostoc citreum CIRM-BIA 2099	75.8077	74.8816	75.1078	75.1223	79.7401	80.1092	80.7512	80.9445	80.9445	78.0637	78.285	78.6418	80.8861	79.1924	77.8424	77.748	78.3149	77.8362	78.3964	77.9604	80.1264	79.7188	78.6216	79.2279	77.2369	79.3701	80.1606	77.557	78.1655	76.9188	76.8659	76.8874	77.4686	76.5999	76.6197	78.6732	77.0324	78.5197	78.77	76.7486	77.4388	77.4724	79.3592	77.3321	80.8845	77.6104	78.5508
G12	GCA_025188705.1	Leuconostoc citreum CIRM-BIA 1454	75.8031	75.223	76.2074	75.9615	80.1467	80.424	81.1149	81.212	81.2135	78.6438	79.1638	79.6679	81.3867	79.7754	78.0859	78.3775	78.9044	78.4596	79.1346	78.6195	80.2481	80.3686	79.3665	79.7619	77.7607	79.5794	80.3185	77.9103	78.1303	77.6786	77.27	77.4111	77.6682	76.9244	76.933	79.0539	77.07	78.5984	78.8202	76.9959	77.8644	77.204	79.579	77.8595	81.0551	78.1451	78.5597
G12	GCA_025188605.1	Leuconostoc citreum CIRM-BIA 1455	77.3954	77.0544	76.1379	77.4601	80.1081	78.9887	80.7693	80.6389	80.6389	78.0238	78.1044	77.9324	79.1773	77.9889	78.1867	78.0646	77.9365	78.0033	77.9504	77.6614	79.2958	78.0826	77.7505	77.7251	77.1301	79.9198	80.4581	77.4025	79.1336	77.1161	77.1541	76.984	77.6012	77.1641	77.3554	79.0673	77.2051	79.1322	78.8063	77.1116	77.2139	77.651	79.5134	77.3963	79.8916	77.7373	78.9436
G12	GCA_925293145.1	Leuconostoc citreum IM1329	75.826	77.2913	74.9792	77.043	80.0624	78.4174	80.0323	80.1264	80.1218	77.3661	77.3935	77.3679	78.6012	77.7077	78.6704	78.6078	77.1203	76.7287	76.4928	76.4776	79.6025	78.2035	76.5701	76.5233	76.8027	79.5218	80.0089	77.0966	77.7819	77.1004	77.1488	77.1714	77.1295	77.0086	76.9877	78.9476	76.9796	79.1015	79.1325	76.8279	76.9842	77.1752	79.1295	76.9921	80.1614	76.9854	78.6411
G12	GCA_022832635.1	Leuconostoc citreum SCB2153	76.1812	75.4491	75.2398	76.48	80.2478	80.4761	80.7116	80.6046	80.6021	78.2201	78.0829	77.9693	80.3293	78.9216	78.9346	78.9461	77.1155	77.2976	77.4065	77.8018	80.6708	79.2533	78.7753	78.7615	77.0821	80.001	80.0645	77.179	77.7127	77.0561	77.0643	77.3385	77.5253	77.0214	77.1868	79.2332	76.8527	79.5965	79.5045	77.0604	77.6166	77.4741	80.4046	77.5587	80.5776	77.9157	79.0026
G12	GCA_030361075.1	Leuconostoc citreum TOM.22	76.4131	75.8365	75.8112	76.5758	78.4834	78.7782	78.563	78.2055	78.2015	77.7048	77.7388	78.7304	78.9582	77.9875	77.3187	77.4741	76.59	76.6969	76.9138	78.3231	78.9302	79.1207	77.6571	77.6918	77.5892	78.6409	78.7433	76.9075	78.2964	77.663	78.1952	78.0447	77.8495	77.6265	78.0022	78.5805	77.4253	79.0599	79.4904	77.6012	78.3175	78.0071	79.5927	77.9983	79.4181	78.1002	78.761
G12	GCA_025188495.1	Leuconostoc citreum CIRM-BIA 2091	75.4901	75.5434	74.7307	75.3086	79.6658	79.3273	80.7782	80.6337	80.633	77.6379	77.9992	77.6182	79.4757	77.5473	77.9529	78.4052	77.6809	77.2162	77.1092	77.9317	79.377	78.9641	77.1402	76.968	77.4119	80.2082	80.6099	77.692	78.3958	77.5157	77.2997	77.3939	77.7624	77.4053	77.5452	79.3574	77.407	79.5022	80.3355	77.013	77.1418	77.4021	79.9022	77.4456	80.1803	77.4107	79.1647
G12	GCA_025188485.1	Leuconostoc citreum CIRM-BIA 1453	76.8461	75.3807	74.7472	76.2174	78.8507	78.6813	78.9867	78.7078	78.6888	78.2786	78.3961	78.0513	78.9308	78.2981	78.8994	78.9686	77.4155	77.5356	77.5125	78.6238	79.0235	79.0461	77.9622	77.9637	77.1377	78.0811	78.2918	76.8118	77.7689	77.2455	76.7261	77.1143	77.2979	77.1381	77.2648	77.4438	76.5998	77.9381	78.4338	76.9107	76.8343	77.8102	78.3327	77.4705	78.9054	77.5469	77.387
G12	GCA_025188465.1	Leuconostoc citreum CIRM-BIA 2090	76.8387	75.7547	75.3852	75.8253	78.8994	78.5303	79.0983	78.9316	78.9276	78.8297	78.7594	78.5566	78.9691	78.2535	79.1073	79.0837	77.9829	78.1756	77.9899	78.7422	79.2344	79.5232	77.9773	77.9213	76.8382	78.1627	78.4603	77.1907	78.0872	77.0861	76.891	76.9097	77.1572	76.9767	77.16	77.393	76.6686	77.4779	78.0261	76.7791	76.9703	77.2614	77.8075	77.2222	78.4072	77.3579	77.4642
G12	GCA_025188625.1	Leuconostoc citreum CIRM-BIA 2098	77.0023	75.5871	76.4286	76.2318	78.1762	78.2041	78.2407	78.2533	78.2533	78.1508	78.4037	78.1195	78.7417	78.086	77.6704	77.8498	77.5354	77.7884	78.3456	78.6756	77.6804	78.7254	77.5922	78.0342	77.7917	78.2618	78.2677	77.3441	77.5911	77.5571	77.3588	77.4831	77.7515	77.4181	77.5606	77.8233	77.2954	78.0865	79.0478	77.2456	77.4261	77.7257	77.7314	77.9306	77.8745	78.1142	77.3725
G12	GCA_025188685.1	Leuconostoc citreum CIRM-BIA 2096	77.0192	75.6016	77.4181	76.9532	80.2008	80.3807	80.7918	80.3343	80.3373	78.6923	79.5354	79.0561	79.5209	78.3595	78.9451	79.2072	77.9276	78.1172	78.392	78.5267	80.2337	78.5751	78.2902	78.3147	77.5006	80.0079	79.969	77.3022	77.9429	77.6652	77.3743	77.7757	77.8664	77.3625	77.5672	79.2102	77.2817	79.9499	79.6254	77.2371	77.3964	78.3531	82.0296	78.2578	80.5438	78.5395	79.2806
G12	GCA_025188545.1	Leuconostoc citreum CIRM-BIA 1456	78.0917	75.6859	76.0544	76.8456	78.3371	79.1767	78.4703	78.0239	78.0397	77.7593	78.0079	78.5298	79.1804	79.2362	78.7567	78.7849	77.3036	77.4908	77.3063	78.3744	79.6142	78.9177	79.1538	79.0954	77.9345	78.2847	77.9313	77.5242	78.3234	77.4944	77.5451	77.7571	77.9394	77.578	77.6109	78.0241	77.2106	78.3364	78.2101	77.3637	78.046	78.391	78.3678	77.9524	79.531	78.2032	77.8121
G12	GCA_025188525.1	Leuconostoc citreum CIRM-BIA 2088	77.0166	75.1583	75.6098	76.5433	78.7413	79.6673	78.7158	78.5486	78.5725	77.6247	78.126	79.3114	79.7016	79.9137	78.7529	79.0879	77.647	77.8537	77.7925	78.712	79.5671	79.018	79.4883	79.4416	77.9966	78.5942	78.2492	77.3672	78.4609	77.6424	77.773	77.8222	78.0268	77.9599	77.9975	78.0917	77.89	78.5285	78.8998	77.5011	78.2628	79.082	78.6214	78.4491	79.7982	78.6355	78.0833
G12	GCA_025122205.1	Leuconostoc citreum LBAE H6	77.7914	77.2244	76.7992	77.3292	77.9708	78.2627	77.7047	79.1504	79.1464	77.6585	78.3493	77.7866	79.4343	78.8526	78.2606	78.2097	78.2237	77.6803	78.3727	77.4194	77.6626	78.6958	77.8472	78.3689	77.7451	77.6467	77.8961	77.6309	78.5987	77.2487	77.3562	77.1818	77.9831	77.7377	77.7644	77.8651	77.6617	77.729	77.9612	77.4713	77.3469	78.1547	77.5608	78.1299	78.2007	78.2345	77.5951
G12	GCA_000239895.2	Leuconostoc citreum LBAE C10	75.7914	74.2208	75.4815	74.8185	79.2103	79.7477	79.9966	80.9106	80.9113	76.7646	77.4341	77.8422	79.6969	77.7577	76.9937	77.1682	76.709	76.7291	77.6152	77.3994	79.0953	78.8378	78.0128	78.5445	77.0209	79.5425	79.7066	76.5151	77.779	77.5799	77.2676	77.2987	77.6041	76.9042	77.1238	78.6278	76.9025	78.998	79.6112	77.2289	77.6455	77.4394	79.2848	77.3129	79.9016	77.4807	78.3353
G12	GCA_025122315.1	Leuconostoc citreum LBAE B3	77.8278	77.3328	77.2136	78.4537	80.1711	80.6149	80.1132	80.2703	80.2695	78.1314	78.3218	78.4502	80.0481	79.2163	78.8251	78.8994	77.918	78.0288	78.0144	79.0851	80.6147	80.0305	79.4466	79.6545	77.153	79.3245	78.9046	76.9372	78.2984	77.8366	78.1478	78.2599	78.6262	77.6965	77.896	79.7256	77.9483	80.0026	80.391	78.1137	78.9793	78.486	80.5667	78.2482	80.7714	79.0835	79.4796
G12	GCA_025122295.1	Leuconostoc citreum LBAE B1	78.3968	77.7508	77.7605	78.8706	79.9726	80.3986	79.9024	80.3878	80.3551	78.3468	78.2956	78.5679	79.9986	79.5532	78.7061	78.8517	77.7064	77.8094	77.8882	79.4826	80.531	80.0591	78.9293	79.4098	77.5082	79.4461	78.9309	77.0922	77.6529	77.4586	77.238	77.6041	77.8707	77.0489	77.2487	78.9739	76.9304	79.13	79.7714	77.2003	77.9531	77.7464	79.9089	77.8132	80.0961	78.2605	78.7151
G12	GCA_014060965.1	Leuconostoc citreum SG255	78.1618	77.4154	76.2669	78.088	78.1017	77.4472	77.8021	78.2718	78.2657	77.1426	77.4492	77.8619	77.6842	77.8946	77.7653	77.9684	77.5033	77.8382	77.8805	78.4646	77.5574	79.5218	77.9293	77.9667	77.7246	77.8641	77.9017	77.2704	78.7837	77.2535	77.3473	77.5687	77.1802	77.2647	77.5644	77.6057	77.1395	78.2835	78.0438	77.3716	77.2787	77.3324	77.1671	77.1547	77.2328	77.4927	77.2593
G12	GCA_007954705.1	Leuconostoc citreum CBA3623	79.8239	79.2506	79.8318	79.574	79.884	79.2088	79.5147	79.7432	79.7387	78.5211	79.5087	79.8834	79.277	79.8905	79.1926	79.7678	79.5532	79.4282	79.4918	81.1396	78.726	81.2253	79.5355	79.4958	78.7449	79.7781	79.3118	78.3474	79.4163	78.5506	78.346	78.514	78.6775	78.4008	78.6558	78.7077	77.8442	79.2496	79.4936	78.1008	78.0762	79.0042	78.1778	78.7164	79.1408	79.6016	78.4614
G12	GCA_007954565.1	Leuconostoc citreum CBA3624	77.5765	76.9915	77.6453	76.6231	78.0817	78.7571	78.4239	78.3757	78.3715	78.2143	78.0059	79.5102	78.8704	79.2439	78.3391	78.3308	78.7242	78.3527	79.066	79.1839	78.7711	80.1225	79.6042	79.5965	77.9934	78.386	79.2784	78.1984	78.3749	78.0487	77.959	77.4941	78.2838	78.2223	78.236	78.4499	78.0016	78.5688	78.5983	77.8574	78.6138	77.6644	78.9623	77.344	79.5522	78.2924	78.2841
G12	GCA_000820965.2	Leuconostoc citreum GCA_000820965	77.8369	76.5732	77.4422	76.6937	78.3678	78.0429	78.0822	78.1869	78.201	77.9501	77.954	78.3089	78.0289	78.4043	77.7527	77.5433	77.78	78.051	78.0455	78.11	78.3308	77.9868	78.0707	78.046	77.6067	77.6137	77.6615	77.8631	77.824	77.8894	77.5665	77.7298	77.666	77.9378	78.0389	77.8146	77.3382	77.8332	77.9076	77.63	77.5063	77.6529	77.0218	77.6464	77.8044	77.7774	77.5979
G12	GCA_025188565.1	Leuconostoc citreum CIRM-BIA 2092	77.6089	75.3438	77.1006	76.3573	78.0214	79.533	78.3068	78.2221	78.217	77.593	78.8057	79.7779	79.7061	79.4921	77.0457	78.1479	78.2359	78.6542	78.806	79.0128	78.5852	78.6937	79.6012	79.4648	77.3923	78.3672	78.0088	77.1227	78.5429	78.2617	77.6905	77.926	78.0778	77.4461	77.9824	77.9971	77.3394	78.0668	77.8782	77.7787	79.0295	78.1733	77.7174	78.4759	79.158	78.6143	77.6597
G12	GCA_014927285.1	Leuconostoc citreum DmW_137	77.5976	76.6392	77.6141	76.7956	79.453	79.2948	79.2811	79.0685	79.077	77.1178	77.4039	77.3859	78.0373	77.3819	78.0579	78.1461	77.1014	77.1803	76.98	76.6079	79.3316	77.0125	77.0873	77.0953	76.9469	79.0741	79.2728	77.215	77.628	77.2489	77.0861	77.2752	77.3293	77.2534	77.3895	79.109	77.3811	79.4248	79.3602	77.4036	77.3142	77.4348	79.5949	77.2488	79.2361	77.3926	79.0608
G12	GCA_009792915.1	Leuconostoc citreum TMW21194	75.9358	74.0898	75.051	74.5375	77.2371	77.279	77.1877	77.2393	77.2393	77.208	77.5915	77.1741	77.2498	77.3323	76.8845	76.9433	77.1228	77.3046	77.6569	77.5921	77.0247	77.0824	77.3034	77.3541	76.528	77.4275	77.4112	77.3337	77.5488	77.569	77.3711	77.519	77.5889	77.2745	77.4862	77.7174	77.531	77.5927	77.3426	77.6318	77.6731	77.3145	77.3804	77.4622	77.5222	77.5945	77.2339
G12	GCA_007989545.1	Leuconostoc citreum NBRC 102476	74.725	76.0205	74.9645	75.9802	79.4965	78.6796	78.8532	79.3789	79.3822	77.9424	77.9424	77.627	77.6248	78.434	78.5716	78.6056	77.718	77.7324	77.6454	77.4885	78.5663	78.4576	77.6864	77.6468	76.8001	77.9417	77.8808	77.1859	77.9994	77.6472	77.6996	77.9387	77.8023	77.5325	77.6043	78.6661	77.9801	79.1112	79.1533	77.9777	78.0005	77.8837	78.9751	77.987	78.7391	77.963	78.6345
G12	GCA_001077275.1	Leuconostoc citreum 1301_LGAS	77.7806	77.7707	77.7801	78.1137	78.8168	78.4362	77.8645	78.7923	78.7923	78.0865	78.8439	78.2437	77.8959	78.8531	78.3589	78.5347	77.9355	78.1882	78.3201	78.3034	78.1186	78.7529	78.1597	78.1398	77.6569	78.2837	77.8551	77.6909	78.9962	78.2836	78.1042	78.1823	78.4725	78.4757	78.6215	78.3084	78.2348	78.4065	78.3925	78.1701	78.0366	78.4067	78.2648	78.3347	78.5484	78.9232	78.1382
G12	GCA_013432155.1	Leuconostoc citreum BD1707	77.3511	75.9311	75.9133	75.8651	77.3143	78.1871	77.2982	77.1099	77.1127	77.3367	77.5637	78.1054	78.6116	78.695	77.0478	77.0292	77.3444	77.3471	77.2032	77.5563	78.1325	78.6755	78.4291	78.4343	77.4508	77.6759	77.6864	77.6083	77.4126	76.8088	76.7974	76.9768	77.2624	76.8032	76.9242	76.921	76.4455	76.6397	76.7296	76.6047	77.2599	76.9351	76.814	76.9289	77.9337	76.7059	76.7327
G12	GCA_000820985.2	Leuconostoc citreum GCA_000820985	78.7315	77.1923	77.2229	77.2665	78.2158	77.6936	77.8842	77.7092	77.7092	77.8316	77.8316	78.7547	77.7128	78.3602	77.899	77.7953	77.7161	77.8549	77.7011	78.0664	78.0741	77.6545	77.8015	77.6047	77.9991	77.4709	77.6287	77.5198	78.0798	77.7885	77.8886	77.738	77.5898	77.7395	77.6086	77.7813	77.7223	77.563	77.9512	77.3979	77.3102	77.9352	77.5073	77.7975	77.7537	77.7596	77.4725
G12	GCA_000026405.1	Leuconostoc citreum KM20	76.8017	75.9075	77.3545	75.8943	78.1804	79.4739	78.2453	78.6057	78.602	78.2916	79.0506	79.6795	79.99	79.7432	77.7073	78.1589	78.1772	78.2714	79.2125	79.0525	78.5356	80.0394	79.4197	80.029	78.1721	78.7756	78.2763	77.669	79.7262	78.5251	78.5189	78.3871	78.3221	78.2364	78.2983	78.4994	78.1001	78.7134	78.6381	77.9978	78.8075	78.8278	78.4666	78.5521	79.6035	79.2456	78.424
G12	GCA_016406245.1	Leuconostoc citreum WiKim0096	78.0615	76.9105	78.7414	77.5188	78.4775	79.0612	78.8242	79.0506	79.0359	78.4001	78.9156	79.4366	79.1693	78.687	77.8212	78.335	78.8736	78.9059	79.7959	79.2197	78.1403	78.1324	78.6591	79.1195	78.2969	78.609	78.5086	78.0498	79.1816	78.4108	78.2537	78.152	78.2215	78.4511	78.6614	78.5592	78.1501	79.0023	78.4424	78.2307	78.3916	78.4123	78.8199	78.6269	79.2415	79.6208	78.375
G12	GCA_000239935.2	Leuconostoc citreum LBAE E16	75.4185	74.8483	76.6915	75.1785	76.6802	77.2377	76.9363	77.7074	77.7074	77.1666	77.7443	77.5078	78.2371	77.103	76.5148	76.7219	76.9941	77.0482	78.4324	77.325	76.839	76.4995	76.8488	77.7805	77.9196	77.9713	77.9943	77.2381	78.1029	77.362	77.5268	77.3226	77.0085	76.8328	77.0696	76.908	76.6699	77.3179	77.0107	76.7915	76.7889	77.1177	77.2345	77.3402	78.1905	77.8798	76.759
G12	GCA_025122265.1	Leuconostoc citreum LBAE C12	77.672	77.8953	77.711	78.278	78.1251	79.2894	77.7675	79.0658	79.0603	78.0496	78.6876	79.2407	80.5655	80.3835	77.5426	77.5481	77.6901	77.892	78.9116	78.7473	79.1781	79.5728	79.4007	80.091	77.6514	77.7228	77.9471	77.3804	78.669	77.8876	77.7473	77.5115	77.4523	77.0533	77.4489	77.4883	77.0905	77.5676	77.5202	77.2867	78.3517	78.0227	78.0121	77.851	78.8011	78.0355	77.171
G12	GCA_025122255.1	Leuconostoc citreum LBAE B7	78	77.43	77.1901	77.7453	78.5566	79.5461	78.0893	79.1613	79.1394	77.9428	78.831	79.553	80.8491	80.7223	77.6989	77.6213	78.0255	78.2155	79.0484	78.8838	79.4418	79.8491	79.7526	80.3161	78.1045	77.7076	78.0862	77.3002	78.7469	77.6945	77.4517	77.2478	77.396	77.1663	77.3633	77.4862	77.0014	77.4149	77.6061	77.1367	78.3166	78.2845	77.7315	78.0159	78.9591	78.0624	77.2269
G12	GCA_006406175.1	Leuconostoc citreum TR153	75.2532	76.0232	75.8645	76.8127	77.8028	78.8237	78.4966	77.8785	77.8742	76.5861	77.2058	78.2947	79.2476	80.6568	77.63	79.025	76.6672	77.411	79.034	79.2358	78.5053	79.8565	80.2316	79.516	77.5271	77.3179	77.1504	76.7272	77.7514	77.0403	76.9109	77.0327	77.0896	76.7931	76.9375	76.8266	77.024	77.5215	77.5683	76.9754	78.3335	76.7148	77.2627	77.409	78.424	77.6346	76.469
G12	GCA_004359915.1	Leuconostoc citreum TR116	75.4704	76.2423	75.8144	76.9696	78.1154	78.2377	77.6914	78.0013	77.997	76.8797	77.4268	77.9033	78.5669	79.2411	77.7952	77.8988	76.9485	77.4738	77.9651	77.8633	78.1013	78.3782	78.6605	78.9467	76.8354	77.2952	77.0624	76.7806	77.8766	77.0365	76.7845	77.1969	77.0412	76.8807	77.0026	76.8941	77.1123	77.6082	77.5565	77.0642	77.7979	77.0054	77.4099	77.4042	77.8187	77.8686	76.5624
G12	GCA_024800665.1	Leuconostoc citreum PL105	77.6624	77.536	77.8134	78.3943	78.7083	78.9428	78.6137	78.9497	78.9497	78.0365	78.2459	78.9723	79.1664	80.3278	78.5847	79.0821	78.0401	78.4994	78.9343	79.2597	78.4039	79.1944	78.56	79.0424	77.4357	77.9475	77.6452	77.4909	78.3498	78.2974	78.2596	78.4946	78.6428	78.3254	78.3159	78.3528	78.4829	78.6375	78.2573	78.1071	78.2313	78.224	79.4483	79.1678	78.5396	78.7337	78.1498
G12	GCA_000239915.2	Leuconostoc citreum LBAE C11	76.018	75.0674	77.3275	76.3601	77.2023	78.1895	77.5348	77.4573	77.4533	77.0468	77.4177	78.4463	78.8486	77.981	76.725	77.1377	76.902	77.09	77.2755	78.0338	77.7449	78.3985	77.7804	78.1863	77.6606	78.4244	77.7558	77.1878	77.8247	77.0152	76.491	77.0139	76.6228	76.4367	76.5307	76.6229	76.4163	77.1366	77.1182	76.65	77.3428	76.8376	76.8383	77.1123	77.8881	77.6886	76.5145
G12	GCA_002591805.1	Leuconostoc citreum CW28	77.7012	77.4269	77.6455	77.0425	78.6128	78.9967	78.4126	79.1251	79.1157	78.8357	78.8522	79.4078	79.3088	79.0869	78.4879	78.054	78.4891	78.6678	79.2169	79.3705	79.093	80.3518	79.1592	79.8975	77.5738	77.8708	77.9291	78.2396	78.3937	78.385	77.9289	77.8111	77.8414	78.4525	78.552	78.3187	78.1944	78.4047	79.1957	78.2915	78.7506	77.8839	78.1908	77.9305	78.5084	78.3779	78.1174
G12	GCA_027676125.1	Leuconostoc citreum UN03-209	76.0105	74.7565	75.203	75.0278	78.375	78.2553	78.5486	78.9394	78.9091	77.6054	77.7538	77.8894	78.4014	77.5859	77.3113	77.6027	77.3321	77.5009	78.2979	77.5687	78.1909	77.2214	77.4196	78.0018	77.4901	78.3585	78.2519	77.2474	77.5597	77.1506	77.1781	76.8952	77.2814	77.124	77.2739	78.3054	77.4003	78.2882	78.1319	77.4181	77.4506	77.7373	78.5925	77.818	78.569	77.8789	78.2707
G12	GCA_018991475.1	Leuconostoc citreum 3.8.12	76.3902	76.7249	77.9291	76.8863	77.964	77.4446	77.2127	78.4619	78.4619	76.8239	78.0858	77.7309	78.1669	77.7427	77.5949	78.4848	77.476	77.565	77.698	77.2509	76.7468	77.1921	77.2793	77.7327	77.1462	78.006	78.0205	77.3697	78.1275	77.3367	77.2913	77.7958	77.6224	77.2674	77.4413	77.5447	77.3474	77.4723	77.717	77.4897	77.4921	78.2921	77.7774	78.0426	77.9003	77.9094	77.5551
G12	GCA_024158625.1	Leuconostoc citreum R-80370	76.0366	77.0195	75.707	77.0991	77.5635	77.1411	77.3412	77.6158	77.6131	77.0552	77.2029	77.2731	77.4904	77.7473	77.4935	77.5134	77.0825	77.1503	77.3514	77.0658	77.2966	77.8058	77.1123	77.1571	77.4819	77.5342	77.5795	77.6119	78.3243	77.3486	77.02	77.4478	77.3317	77.5811	77.6284	77.7943	77.5229	77.7255	77.4038	77.5506	77.5403	77.4229	77.4268	77.416	77.2069	77.5696	77.3916
G12	GCA_023218865.1	Leuconostoc citreum M159	75.2327	74.6361	74.6218	74.7052	76.6175	76.7763	76.8763	77.4641	77.4678	77.0319	76.954	76.6957	77.1038	76.9143	77.1971	77.1609	77.1633	77.0215	77.4282	76.7672	77.0675	77.0104	76.9683	77.5132	77.1688	77.3669	77.0007	77.279	77.0494	77.1476	77.0874	77.2043	76.8573	76.876	77.077	77.1572	77.0701	77.0021	77.0206	77.08	77.093	77.174	77.2268	76.9359	76.9463	77.1079	76.9854
G12	GCA_006381855.1	Leuconostoc citreum G4	75.9276	76.6633	76.6073	76.7371	78.3723	78.1771	77.9322	78.698	78.6964	77.7444	78.1725	78.1991	78.3081	78.3018	78.606	78.884	78.2395	78.3049	78.4615	77.9932	78.0477	78.4509	78.108	78.5241	77.3861	77.2879	77.4031	77.3785	78.4508	78.0645	77.3586	77.4896	77.4048	77.3931	77.5935	77.6443	77.7646	77.4395	77.5663	77.7338	77.7095	77.3096	77.9408	77.9265	77.6937	77.8574	77.4376
G12	GCA_008033195.1	Leuconostoc citreum CBA3627	78.421	77.3745	77.3167	77.4022	79.9475	80.3944	79.9844	80.3638	80.3109	78.7085	78.9338	80.4306	80.6582	80.4505	79.06	79.3636	78.3727	78.5377	78.919	78.8141	80.3454	79.9441	79.4389	79.8975	78.1039	79.7857	79.6793	78.2787	78.5021	77.9594	78.1841	77.9797	77.8216	77.9597	77.9921	79.1652	78.1577	79.4152	79.2412	77.9022	78.4448	78.2531	79.8758	78.4455	79.6591	78.0557	79.0418
G12	GCA_007954785.1	Leuconostoc citreum CBA3621	76.8142	76.1405	76.0877	76.2575	79.3651	80.0546	79.1698	79.6108	79.6215	77.7439	77.8998	79.9398	79.5705	79.6416	78.3293	78.6042	77.6103	77.6124	78.2234	77.8579	79.8637	79.1942	78.5955	79.0608	77.3084	78.843	78.7388	77.5774	77.9991	78.0204	77.9873	77.8863	77.4659	77.7701	77.3694	78.7526	77.7269	79.2625	79.1972	77.5238	78.2591	77.7266	79.793	78.1412	79.8416	77.6346	78.7706
G12	GCA_027676085.1	Leuconostoc citreum UN03-210	75.4761	76.4973	75.319	76.3999	77.3005	76.4345	76.3031	77.713	77.713	76.3259	76.2488	76.2843	76.674	77.3036	76.8911	76.915	76.2843	76.3303	77.0095	76.2749	76.5141	77.5496	76.3976	77.0051	76.585	76.4179	76.1587	76.5206	77.7323	76.9873	77.1122	77.4132	76.8432	76.8046	76.5156	76.62	76.8241	77.0937	76.7235	77.0013	76.9936	76.8279	76.7277	76.6534	76.8707	76.5813	76.5853
G12	GCA_002115685.1	Leuconostoc citreum DmW_111	78.5881	76.6804	78.1926	76.5318	76.7131	77.0314	77.0829	76.781	76.7792	76.6819	77.1116	77.1627	77.1259	77.0453	76.3619	76.8583	77.0083	77.127	77.1241	76.5839	76.9672	77.4699	76.9783	77.0443	76.582	77.4457	77.5498	77.559	77.6705	77.6928	77.2902	77.3638	77.3266	77.0558	77.1183	77.3671	76.9047	77.3048	76.8163	77.1185	76.9042	77.1158	77.5299	77.4947	77.9826	77.8265	77.5037
G12	GCA_008326505.1	Leuconostoc citreum F192-5	76.6812	74.6559	76.5737	74.9928	77.0729	77.8826	77.3406	77.4814	77.4814	77.201	77.5251	77.9543	78.6042	78.0192	76.8503	77.2036	77.3024	77.2088	77.83	77.2061	77.6707	77.9202	77.6926	78.2257	76.8701	77.2836	77.1662	77.1637	76.9416	77.3634	77.0801	77.2127	76.7766	76.5467	76.9251	76.8358	76.9839	77.0944	76.9817	77.0048	77.3356	76.8594	77.2436	77.3663	77.482	76.9836	76.7812
G12	GCA_008326545.1	Leuconostoc citreum NRIC 1776	76.5991	75.096	75.5145	75.2515	76.9719	77.1235	77.2108	77.5338	77.532	77.0674	77.1861	77.4924	77.6553	77.0119	77.1831	77.3219	77.1907	77.1103	77.7369	77.1712	76.9662	77.2343	77.1855	77.6002	77.3333	76.8945	76.8769	76.9896	76.8187	77.5538	77.2988	77.605	77.2695	77.315	77.3231	77.2754	77.3713	77.1916	76.9909	77.2934	77.3449	77.3867	77.1635	77.1665	77.2314	77.2555	77.1573
G12	GCA_025188575.1	Leuconostoc citreum CIRM-BIA 742	76.8472	75.0292	75.2502	75.5728	76.9455	77.105	77.0473	77.2473	77.2464	77.4149	77.4216	77.1114	77.6876	77.2388	76.9559	77.1479	77.3283	77.2808	77.4183	77.1765	77.1206	77.3173	77.2454	77.5487	77.4917	77.0784	77.4366	77.6029	78.2057	77.2593	77.2686	77.6504	77.4039	77.452	77.5814	77.4625	77.5636	77.4236	77.2035	77.2868	77.334	77.7047	77.4915	77.1946	77.4632	77.5964	77.3172
G12	GCA_004354555.1	Leuconostoc citreum ATCC 49370	78.6324	78.0342	78.0564	77.9655	79.1272	79.2202	79.1682	79.5831	79.5814	79.3529	79.3885	79.4922	79.741	79.2878	79.117	79.1549	79.115	79.2362	79.7435	79.0908	79.0525	79.346	79.2184	79.5728	78.5349	78.2529	78.3923	78.4092	78.9162	79.2682	79.5221	79.4323	79.4095	79.7564	79.7537	79.8018	79.6591	79.8637	79.3366	79.6655	79.4812	79.4492	79.8004	79.2064	79.5839	79.762	79.3232
G13	GCA_030017175.1	Leuconostoc falkenbergense LASM18	77.5997	76.6384	78.0134	77.3987	80.5956	80.8725	80.5136	80.4405	80.4571	77.5694	78.7259	79.5981	79.5459	79.3227	77.2982	78.5839	79.0931	78.6562	78.8204	78.9975	80.3432	79.3293	79.146	79.4965	77.5982	80.4451	79.2034	77.115	77.3123	77.3832	77.1465	77.2079	77.0794	76.2938	76.8411	79.8351	76.2485	79.7513	79.779	76.9431	77.7016	78.453	79.5513	78.4598	80.2913	77.8775	80.1258
G13	GCA_030017075.1	Leuconostoc falkenbergense LASM36	78.064	77.5496	77.4792	77.5824	79.1179	78.7268	79.4262	79.4737	79.4718	77.3877	77.0685	77.5943	77.8729	77.012	77.4677	77.3776	77.0595	77.0033	77.9906	76.822	79.0746	77.3156	76.9069	77.5613	76.6188	78.3972	77.7929	75.8369	77.6348	77.0096	76.6976	77.0375	76.5293	77.1017	76.8053	79.099	77.2396	79.4405	79.3746	76.8323	77.0058	77.4141	79.1956	77.0578	79.2845	77.0781	78.9497
G13	GCA_025211425.1	Leuconostoc falkenbergense CIRM-BIA 1261	76.8108	75.3739	76.505	76.3711	80.398	81.2212	80.2231	81.0361	81.0388	77.5442	77.9271	78.3531	79.8912	79.4997	77.7034	78.2885	77.4954	77.8148	78.6367	78.3704	80.161	78.9532	79.1503	79.5918	77.3535	80.6689	79.2825	75.9391	78.1202	76.7688	77.0319	77.4592	76.9126	76.1348	76.2925	78.9219	76.1709	80.3942	80.5011	76.7258	77.5356	76.8472	80.8264	77.9605	81.0363	77.9998	79.0071
G13	GCA_014634865.1	Leuconostoc falkenbergense LMG 18969	77.5072	76.6918	77.1404	76.7328	80.6476	81.3446	80.3766	80.5362	80.5362	77.1937	77.2776	80.7949	79.3886	79.8952	77.9564	78.3356	77.4856	77.655	78.0965	78.7047	81.4438	79.0091	78.8278	79.3772	77.5577	80.1827	79.6661	76.8195	77.4584	77.2124	77.0021	77.3386	76.9081	76.6469	76.9127	79.8386	77.0163	80.268	80.3789	77.1567	78.6547	77.5128	80.9127	78.1257	80.4995	77.1644	79.8602
G13	GCA_016939455.1	Leuconostoc falkenbergense FDAARGOS_1201	81.046	78.604	80.0009	79.3853	80.5055	80.1022	80.5256	80.4888	80.4501	77.6896	78.25	78.1581	79.681	78.9282	77.9785	77.7373	79.0526	78.3037	78.9474	78.3941	80.093	77.4571	78.5893	79.1658	78.5688	80.1895	79.3782	78.1318	78.8372	78.8162	78.3355	78.303	78.4678	77.9698	78.5431	80.6698	77.8006	81.0083	81.7091	78.3568	78.3645	78.6574	79.9535	78.6423	80.1768	79.0263	80.0191
G13	GCA_025211315.1	Leuconostoc falkenbergense CIRM-BIA 876	78.893	77.1542	77.4145	77.6743	80.9925	81.9505	80.9885	81.444	81.4192	78.6657	79.032	81.07	82.1022	80.5742	78.2465	78.9955	78.1493	77.9415	78.8031	80.0065	82.1551	81.5236	80.0272	80.3604	77.4817	80.7763	79.8271	77.1738	78.8528	77.5721	77.163	77.0822	77.6621	76.6723	77.3477	80.0681	76.5069	80.7595	81.6549	77.3567	79.76	78.5312	80.1634	78.1153	82.3821	78.0777	80.215
G13	GCA_014634805.1	Leuconostoc falkenbergense LMG 10779	77.808	76.3214	77.4781	76.7532	80.7218	79.7735	80.9385	80.9146	80.9163	76.9993	76.97	77.2699	77.7917	76.953	77.5751	77.5766	77.5632	77.033	77.4627	77.7382	80.0603	79.2612	77.4382	77.8751	76.5456	79.8998	79.3152	77.2506	76.6411	76.353	76.1703	76.3663	76.7594	76.1138	76.1141	80.3417	75.8255	80.4066	80.2864	76.1123	76.6827	76.0321	79.4579	76.2356	80.3334	76.697	80.112
G13	GCA_002095565.1	Leuconostoc sp. BM2	78.8964	78.0238	77.9549	78.5944	81.2853	82.6728	80.7165	81.2077	81.1845	78.0069	78.6408	80.3689	80.8315	80.5729	79.3584	79.6954	78.1123	78.4372	78.5443	78.7538	82.6843	80.0521	80.1147	80.3728	78.6574	80.6297	80.7832	77.1432	77.4931	76.4675	76.4389	76.6697	76.7399	76.8014	76.8237	79.2277	76.6269	80.0861	80.5384	77.0953	79.0896	77.9986	78.9826	78.0477	81.8827	77.1645	79.2737
G13	GCA_025211065.1	Leuconostoc falkenbergense LBAE K30	78.3193	76.866	77.4043	77.1281	79.5202	80.8112	79.1678	80.0355	80.0545	77.909	79.0962	80.5163	80.4224	79.6108	77.7033	78.5326	78.8626	79.404	79.5066	78.5255	79.0433	79.0808	80.0394	80.4462	77.5068	78.9019	78.3559	76.5377	78.8621	77.0461	77.6016	77.0344	76.3051	76.6342	76.8761	77.4654	76.5928	77.4221	77.4348	77.1485	78.2894	78.2477	77.2795	78.1532	79.105	77.6369	76.7562
G13	GCA_026486025.1	Leuconostoc falkenbergense 156	79.373	76.9782	78.1811	78.0993	82.1205	82.3952	82.0769	82.5914	82.533	79.0166	79.5794	80.4205	81.3655	81.0044	79.9383	80.3627	79.6403	79.1804	79.8689	79.5197	82.0536	80.186	80.3063	80.883	78.1808	81.1254	80.3773	77.5114	79.572	77.3205	77.649	77.509	77.4521	76.946	77.2141	80.2761	77.2113	80.9728	81.3621	77.0782	78.2613	77.8128	80.6337	78.3613	82.1694	78.1431	79.9971
G13	GCA_030361025.1	Leuconostoc falkenbergense TOM.81	79.1637	77.0601	77.4142	77.7536	82.1293	82.5221	82.1416	82.5268	82.5431	79.0108	79.4766	80.9308	80.9945	80.4103	79.3649	79.8483	79.587	79.2128	79.5188	80.0015	82.8432	81.3948	80.2415	80.6117	78.0379	81.0032	80.2546	77.2821	77.8308	77.638	78.3773	77.9209	77.5041	76.8323	77.0282	80.6844	77.1744	81.5445	81.3875	77.8221	78.8318	78.3085	81.0625	78.7209	83.4435	78.8289	80.6284
G13	GCA_025211365.1	Leuconostoc falkenbergense CIRM-BIA 1191	78.4424	76.7957	76.4904	77.535	81.0459	80.761	80.992	80.8075	80.8117	78.0316	78.9628	80.567	80.6094	80.8417	78.4225	79.1649	78.6829	79.1032	79.6977	79.6749	80.7857	79.4041	80.1154	80.3004	78.2803	79.4156	78.8128	76.5184	78.9112	76.346	76.6255	77.0312	76.4349	76.6074	76.8275	78.0866	76.1768	78.7453	79.4397	76.2638	77.5017	77.7472	78.5643	78.0389	80.6008	77.7059	77.7796
G13	GCA_025211415.1	Leuconostoc falkenbergense CIRM-BIA 1240	78.7184	75.765	76.78	76.4963	79.2455	79.7727	79.3862	79.6767	79.6701	78.6107	78.7207	80.7739	80.3158	79.9473	78.8186	79.2629	78.6751	79.1093	79.9162	79.3929	79.9584	80.4007	79.878	80.3934	78.4661	78.0458	77.8093	76.4407	78.9107	77.1944	77.6611	78.5173	77.1914	76.9943	77.0701	77.3926	76.7411	78.0723	78.0904	77.1115	77.9787	78.148	78.8043	78.0692	79.685	77.8642	77.2308
G13	GCA_014634785.1	Leuconostoc falkenbergense C	77.4165	75.7013	76.3822	76.6604	80.8822	80.8424	80.742	81.1012	81.102	78.1039	78.8723	80.3245	80.3133	79.7661	77.7344	78.4617	78.4938	78.146	78.4293	78.7506	80.5884	79.5596	79.0835	79.721	76.8486	80.174	79.3461	76.6958	77.6778	76.8118	76.7421	77.0006	77.3844	77.4774	77.1814	80.4361	76.4629	80.8011	80.5943	77.0336	78.4896	77.9235	80.2585	78.1276	82.326	77.7429	80.115
G14	GCA_026810245.1	Leuconostoc pseudomesenteroides L64	78.6208	77.3731	77.4855	77.6179	81.1529	80.5825	80.8169	80.9847	80.9836	78.2961	78.4844	78.567	78.9661	78.1117	78.9313	78.9065	78.0924	78.3546	78.3938	78.0705	80.3786	78.1691	78.5123	78.8857	77.1998	81.1755	81.3071	78.3263	77.9342	77.3067	77.7246	77.6082	77.8347	77.2672	77.5901	80.9076	77.6908	80.5515	80.6139	77.8768	77.9947	78.101	80.7355	77.2602	80.0332	77.3557	80.2932
G14	GCA_025211125.1	Leuconostoc pseudomesenteroides LBAE H9	76.5216	74.7064	76.1295	75.3241	81.1363	81.0682	81.1411	81.4782	81.479	77.9398	78.7875	78.7587	79.6393	78.3783	77.7633	78.7061	78.1712	78.741	79.2974	78.6934	79.9156	78.2773	78.5691	79.1306	77.8268	81.8798	81.019	77.3697	78.5768	76.6222	77.7865	77.0854	78.4678	77.176	77.6483	80.5136	77.6678	82.1053	82.0747	78.2534	78.2391	78.6192	80.8036	78.6744	80.874	77.7827	80.4665
G14	GCA_016624925.1	Leuconostoc sp. S50	77.7727	76.755	76.7514	76.6015	78.4824	79.1266	78.6313	78.7808	78.7818	78.2318	77.939	78.7977	78.9646	78.9182	77.801	77.6433	77.7973	77.8549	78.3166	77.4829	78.9731	79.2765	78.532	78.9178	77.2034	78.1463	77.6597	77.6019	77.2777	76.9917	77.61	77.0642	78.0679	77.2366	77.3443	79.0149	78.4813	78.8752	78.6143	78.1939	79.7308	77.7911	78.9185	77.0566	79.3573	77.8321	78.3388
G14	GCA_016517085.1	Leuconostoc sp. S51	77.926	76.4093	76.7621	76.3321	77.9348	78.5284	77.898	78.2541	78.2541	77.5929	77.3875	78.3118	78.7129	78.4685	76.9922	77.0607	76.6915	76.9484	77.32	76.7988	78.3546	78.4851	77.8772	78.2673	76.492	77.7699	77.1852	76.7333	77.3914	77.2043	77.7282	77.0062	77.3965	77.0957	76.8095	78.3476	77.2326	77.7291	77.6069	76.8866	77.9906	77.5405	78.6283	76.8724	79.3271	77.0173	78.1466
G14	GCA_025211355.1	Leuconostoc pseudomesenteroides CIRM-BIA 2127	75.4569	74.8703	74.8935	74.9038	79.3781	79.5432	78.9876	79.2757	79.2773	76.8974	77.1737	77.2441	78.0029	77.4178	77.0176	77.1147	76.1544	76.2667	76.6758	76.1392	79.3238	77.7126	77.0417	77.5682	76.9831	80.234	79.5671	76.6709	76.1979	76.1428	77.0714	76.3964	76.9258	76.6554	76.2658	79.432	76.7892	80.1323	80.1913	76.2635	77.4236	76.4682	79.357	76.4295	80.2028	76.2275	79.3294
G14	GCA_018257095.1	Leuconostoc pseudomesenteroides Dm-9	75.5031	75.2793	75.5163	75.316	77.3135	77.7994	76.7775	76.9669	76.9669	76.2927	76.3725	77.6868	78.05	77.8529	75.9172	76.0867	76.6334	76.0797	76.7027	76.4722	77.4449	78.5636	77.2619	77.8327	76.6075	78.1303	77.127	77.4097	76.5883	76.6225	77.1559	76.851	76.6933	76.1514	76.0848	77.1875	76.3182	78.0807	77.8915	76.5479	77.8721	76.4253	77.2915	76.0184	79.384	76.3409	77.3194
G14	GCA_014634725.1	Leuconostoc pseudomesenteroides 44974	77.4206	76.2817	75.9721	76.1326	77.6236	78.2496	77.9388	78.4578	78.4611	77.0375	77.1842	78.1413	79.3839	78.9112	76.4635	76.5225	77.193	77.1973	77.7127	78.0934	78.0929	79.8692	78.4399	78.8244	76.6094	77.6706	76.6434	76.3689	76.1037	76.902	76.5835	76.14	78.1443	76.7095	76.61	77.5538	77.2828	78.3819	78.0965	77.0532	77.9977	77.3733	77.8799	76.8561	80.4335	77.0843	77.8769
G14	GCA_014634765.1	Leuconostoc pseudomesenteroides LMG 11483	76.929	75.9749	76.5594	76.1448	80.622	79.356	80.7175	80.9982	80.999	76.9777	77.2079	76.4548	77.6425	76.5788	76.5244	76.9916	77.1482	76.6881	77.29	78.6369	79.5082	79.0104	76.5471	77.1203	75.7034	80.3905	80.0775	77.1482	76.3153	75.7478	75.8823	75.7491	76.6953	75.7575	75.8299	80.6067	76.4958	80.2577	80.7782	76.6097	76.58	76.9391	79.0114	76.358	80.5221	76.2915	80.0087
G14	GCA_006382035.1	Leuconostoc pseudomesenteroides TR070	77.008	76.2508	76.6498	76.1453	81.3242	81.408	81.5575	81.5548	81.553	78.3383	79.1406	79.3246	80.2766	79.0989	78.2246	78.3393	78.7056	78.6721	78.8915	78.9325	81.1694	79.4401	79.0758	79.3526	78.6684	82.0503	82.0544	78.7531	77.9719	76.5005	76.272	76.444	76.9965	77.0829	77.0735	80.5673	77.5239	80.3367	81.1202	77.241	78.3568	78.5609	79.3547	78.1826	80.3806	77.8074	80.4398
G14	GCA_025211395.1	Leuconostoc pseudomesenteroides CIRM-BIA 1262	76.2499	75.3163	75.4859	75.2596	78.9312	80.0849	78.8345	79.9548	79.9552	77.0362	77.3169	79.3902	78.8448	78.1065	77.1579	77.272	77.4949	76.7224	77.1741	77.9042	79.3582	78.9999	77.7449	78.1628	76.9108	78.8981	78.4393	76.9739	77.2722	75.6166	75.8979	76.497	77.3849	76.7213	76.8631	78.4339	76.6253	78.8379	79.1156	77.1134	78.2646	77.1931	78.8149	77.3103	80.096	77.1156	78.4084
G14	GCA_020858715.1	Leuconostoc pseudomesenteroides TMW21195	78.2088	77.1695	77.4716	77.548	79.8756	79.3066	79.8374	80.0008	79.9966	77.1049	77.1851	77.7692	77.8559	77.2903	77.3605	77.6184	76.9366	77.1007	77.6369	77.2122	79.3856	77.0838	76.9831	77.6027	78.2958	80.7913	80.8189	77.2704	76.7151	76.4384	77.2384	76.9483	76.8068	76.7838	76.4597	79.0923	76.8061	80.2744	80.3772	76.6835	76.7518	76.6718	79.6948	76.9781	79.1902	76.9602	79.1649
G14	GCA_008033175.1	Leuconostoc pseudomesenteroides CBA3630	78.4162	77.8499	77.7247	78.1449	80.926	81.0767	81.0542	80.8111	80.8272	78.7667	79.4525	81.2302	80.3177	81.7402	78.511	79.237	79.0492	79.275	79.6502	78.8272	80.6075	79.034	80.048	80.3085	78.0186	81.8587	82.0279	78.3518	79.8519	77.487	77.8736	77.7467	77.2791	77.237	77.1356	79.3801	78.0802	81.8065	80.7847	78.3355	79.134	78.4621	79.8333	78.1113	80.4722	78.0055	79.6679
G14	GCA_030400235.1	Leuconostoc sp. UCMA20149	75.8005	74.8496	74.8067	74.775	80.6831	80.2751	81.1453	81.4996	81.5175	77.5955	78.0484	78.3123	80.2289	78.0926	77.8838	77.9131	77.3489	77.7784	77.7723	77.1164	79.9066	78.4626	78.1332	78.3779	77.1239	80.9816	80.6819	76.8962	77.1363	75.6889	75.9543	75.8646	76.8848	76.3373	76.1872	79.3663	75.7646	79.1005	78.9663	75.8589	76.8056	75.9208	78.8088	75.8911	80.2726	75.9832	79.4241
G14	GCA_020881495.1	Leuconostoc pseudomesenteroides TMW21073	77.7361	76.7018	76.9776	76.2615	79.5763	79.3489	79.2907	79.6842	79.6862	77.6245	77.6573	78.2727	78.0571	77.8568	77.3676	77.5525	76.344	76.4554	76.7452	76.6001	79.4816	77.5089	77.0291	77.5551	77.1711	80.1557	79.1333	76.5654	76.5522	76.1268	76.7505	76.4854	75.8317	75.9263	76.0834	79.29	76.5082	79.6548	79.6999	76.4257	77.487	76.558	79.1571	76.4306	79.1203	76.2022	79.371
G14	GCA_012396745.1	Leuconostoc pseudomesenteroides NCDO 768	76.2709	75.6079	75.8505	75.3203	77.5764	77.9837	77.6046	77.6893	77.6893	77.2443	77.3058	78.3018	78.5121	78.1657	76.4771	76.7226	76.658	76.948	77.0158	76.9774	78.205	77.7411	77.6336	78.2127	76.1358	77.0143	76.9465	76.2865	76.9392	76.507	76.9944	76.7413	76.691	76.8402	76.5448	77.1263	77.1699	77.3208	77.2067	77.2382	78.1678	76.6177	77.6438	76.5326	78.4552	76.6707	77.3039
G14	GCA_014634745.1	Leuconostoc pseudomesenteroides LMG 11482	76.4009	74.5891	75.3949	74.9293	77.7385	78.1729	77.3615	77.9394	77.9394	77.1862	77.5173	78.9326	78.5314	78.4465	76.9546	77.0025	76.9627	77.1522	77.2994	77.0951	78.105	77.6752	77.943	78.4904	76.7085	77.3194	77.2435	76.3882	76.9305	76.6756	76.8084	76.8865	76.7371	76.9808	76.772	77.397	76.8704	77.6474	77.3257	77.2878	78.1072	76.4539	77.5702	76.7702	78.8511	76.7875	77.3201
G14	GCA_029823355.1	Leuconostoc pseudomesenteroides DSM 20193	76.5838	74.9654	75.2207	74.7591	77.4764	78.5219	77.2582	77.9452	77.9452	77.3238	77.363	78.7051	78.1839	78.2348	77.1234	77.0022	76.8574	76.9165	77.4212	76.7846	78.4424	77.655	77.8995	78.402	75.887	77.0215	77.0566	76.5334	75.9258	76.6398	76.6408	76.7176	76.7037	76.6297	76.4764	77.4862	76.8333	77.3978	77.3008	76.9681	77.8006	76.6052	77.0754	76.4083	78.1019	76.7058	77.3477
G14	GCA_016127255.1	Leuconostoc pseudomesenteroides FDAARGOS_1003	77.9444	77.162	76.8706	76.9112	79.5033	79.9503	79.3708	79.6896	79.6906	78.9001	78.7308	80.2989	79.9595	80.0015	78.985	78.9523	78.6748	78.7724	79.0862	78.8512	79.9114	79.2517	79.4043	79.8633	77.8287	78.816	78.9315	78.8287	77.6466	77.7827	77.5423	77.7914	77.7821	77.5559	77.4348	78.2364	77.5405	78.5038	78.2778	78.1608	78.8612	77.764	78.3328	77.2662	78.9766	77.5867	78.3596
G15	GCA_030161775.1	Leuconostoc litchii NBRC 113542	78.8518	78.0113	78.2682	78.1726	79.7287	79.9319	79.7401	79.6432	79.6395	78.2181	78.6104	78.3465	78.7143	78.2984	78.3141	78.2229	78.017	78.0191	78.1558	78.111	79.8623	78.0971	77.921	78.0527	78.9572	80.5417	80.7213	78.9862	78.8483	79.2124	79.1983	79.3988	78.6513	78.3261	78.3229	79.8631	78.6956	80.5518	80.5723	78.5462	78.4687	79.1466	80.7832	78.5275	80.5159	79.2697	80.5325
G15	GCA_008107645.1	Leuconostoc litchii MB7	77.0519	75.3614	75.0601	74.8298	78.4258	78.3569	78.3024	78.342	78.3411	76.2782	76.4754	76.2962	76.9392	76.4146	76.6548	76.5724	76.3344	76.3344	76.3484	76.1297	78.325	76.3175	76.1883	76.234	75.9724	78.1206	78.2913	75.9179	76.6857	76.2674	76.1524	75.9273	75.7639	75.9594	75.9945	78.1039	75.8254	78.1689	77.8698	76.0089	75.8879	76.9703	79.0232	76.8707	78.724	77.0182	78.6489
G17	GCA_025211255.1	Leuconostoc suionicum CIRM-BIA 2126	77.5991	76.9668	77.3852	77.8381	82.5819	81.7512	81.3208	82.6876	82.6959	76.7216	78.646	77.9006	80.5465	79.6555	79.6735	80.7404	77.4984	77.6796	78.6899	78.2454	80.1767	78.9928	78.1108	78.6633	79.2654	82.0917	81.0552	77.3086	79.3541	77.314	77.1632	77.4744	77.2529	77.0243	77.1863	79.5178	77.6184	81.104	81.3189	77.6961	77.6824	79.153	80.5496	78.8592	82.5687	78.7879	80.529
G17	GCA_025211155.1	Leuconostoc suionicum LBAE A9	78.1407	76.8601	78.263	77.4642	81.2382	81.1967	82.1764	81.7081	81.7111	77.6215	79.1965	77.999	80.9054	78.6487	79.2596	79.9532	77.4966	77.7064	77.8763	77.9686	80.6943	78.0133	77.9805	77.9457	78.8821	82.5284	81.6627	75.8138	77.8839	75.9082	76.1401	76.9056	77.355	76.0336	75.896	79.7272	75.8473	81.3466	81.5875	76.1771	76.0447	76.932	80.1619	77.3825	82.4228	77.3941	79.7333
G17	GCA_018257035.1	Leuconostoc suionicum Dm-2019-54	77.2237	75.9939	76.039	75.8364	77.9389	77.9244	77.6484	77.6582	77.6573	75.5545	75.5551	75.249	75.9772	75.2081	76.5244	76.6106	75.0621	75.1126	74.9438	75.6471	77.7609	75.85	74.9968	75.0283	77.1694	79.5117	79.309	76.9186	76.466	75.742	76.1426	75.666	76.1154	75.8142	75.495	79.5236	76.2901	78.6492	78.6155	75.6708	75.6917	76.8644	79.1397	76.3785	79.5015	76.787	80.1284
G17	GCA_028402095.1	Leuconostoc suionicum F151	75.4175	76.6658	74.3667	76.5135	78.6186	77.466	77.4846	78.0848	78.0975	75.9769	75.9958	75.6132	75.7676	76.8744	76.3721	76.4728	75.28	75.4805	75.3493	75.577	77.359	76.388	75.3673	75.4282	75.464	78.1008	77.7534	76.115	76.1269	75.6962	75.6839	75.9911	75.5117	76.0259	75.5899	77.5684	76.1652	77.7265	77.7263	75.938	75.8919	75	77.8369	75.2784	77.3997	75.7889	77.5726
G17	GCA_028402015.1	Leuconostoc suionicum F156	76.8564	75.5646	75.3409	75.0674	77.246	77.2418	76.9573	76.8703	76.8682	76.477	76.7967	76.3423	76.7502	76.1519	77.2072	77.1153	75.6493	75.8088	76.337	76.0133	77.1761	76.5987	76.0983	76.117	76.8611	76.8826	76.7844	75.7362	76.2777	75.5927	75.9518	75.9669	76.1722	76.3144	75.6002	76.7821	76.2319	76.7873	76.6591	75.7991	75.8579	76.6357	78.0231	76.5307	78.1986	76.8573	77.4422
G17	GCA_028401945.1	Leuconostoc suionicum F150	76.8564	75.4868	75.3409	75.0674	77.246	77.2418	76.9573	76.8703	76.8682	76.477	76.7967	76.3423	76.7497	76.1548	77.2072	77.1153	75.6493	75.8088	76.337	76.0155	77.1761	76.5987	76.0983	76.117	76.8606	76.8826	76.7722	75.7362	76.2777	75.5888	75.9518	75.9146	76.1492	76.3144	75.6399	76.7821	76.1665	76.7267	76.5998	75.7322	75.7906	76.6831	78.0231	76.5307	78.1986	76.856	77.4422
G17	GCA_025211285.1	Leuconostoc suionicum CIRM-BIA 2124	78.1542	78.7333	78.057	79.0942	80.597	79.6682	79.1452	79.9796	79.9805	76.7991	78.5784	77.6035	78.6524	79.2827	77.812	78.4924	77.8463	77.3799	77.5849	77.0335	78.2103	77.5047	77.221	77.2693	79.9085	80.5163	80.3225	76.9613	78.5785	76.5546	77.0799	77.379	76.3278	76.5282	76.1445	78.5954	77.4327	79.6033	80.293	76.4633	76.2576	77.2865	78.7738	77.2108	78.7175	77.476	78.6417
G17	GCA_002370395.1	Leuconostoc suionicum LT-38	78.6292	77.1877	78.2631	76.7847	79.8207	79.3139	79.4949	80.0201	80.0265	77.946	78.0381	77.0475	78.5439	77.6444	78.0392	77.83	77.6085	77.4185	77.4876	77.861	79.7035	78.4559	77.6029	77.5979	77.8342	80.3132	79.2606	77.1406	76.5332	77.2868	77.2915	77.7501	77.091	77.6421	77.1638	79.8622	77.1176	80.0339	80.444	76.7335	76.9168	76.8224	80.0454	77.0889	80.3898	77.538	79.9026
G17	GCA_001891125.1	Leuconostoc suionicum DSM 20241	78.1989	76.8349	78.273	77.2573	79.4877	79.0988	78.9182	79.3833	79.3738	76.9309	77.0316	77.6755	77.6516	76.9256	77.5379	78.5703	76.8212	76.6056	77.0885	77.4844	79.0011	77.6026	76.9358	76.8594	77.9537	81.285	80.4483	78.53	76.9133	77.428	77.1665	77.9518	78.1149	77.9285	77.7179	79.7171	77.3466	79.9299	80.6628	77.1269	77.344	77.5834	80.0517	76.4905	80.4805	78.1016	80.031
G17	GCA_023205265.1	Leuconostoc sp. MTCC 10508	78.3342	78.8444	77.8859	79.0344	78.3944	76.7927	76.4826	77.9385	77.9385	77.1465	77.2178	77.2276	77.3695	78.412	78.0841	78.1134	76.6282	76.7466	76.8021	77.1254	76.745	77.8452	76.7501	76.7918	77.7476	76.9052	76.8581	76.8662	78.0933	77.8079	77.8665	78.3417	76.8627	77.5584	77.0431	76.9969	77.6054	77.1826	76.9096	77.1723	77.0615	76.8042	77.2895	76.7552	77.0152	77.3245	76.8438
G17	GCA_014927295.1	Leuconostoc suionicum DmW_098	77.1508	77.0833	76.4732	77.6864	79.1154	79.3974	78.4376	79.7026	79.7045	76.5873	78.2924	78.7123	79.9743	80.1861	77.9385	78.8115	78.2037	78.1904	78.5572	78.4316	78.3393	79.6889	79.7923	79.8725	77.746	79.0231	78.9118	78.1439	78.1654	76.8967	77.1513	78.1791	77.4131	77.6525	76.7478	76.9443	77.0122	77.1681	77.7658	76.6694	77.4604	77.2379	77.4188	77.6067	79.2808	77.6749	76.7453
G17	GCA_900289205.1	Leuconostoc suionicum CECT 8484	77.0241	76.342	76.6912	76.5222	78.668	79.1422	77.5932	79.0485	79.0441	77.0425	78.876	78.931	80.0973	80.3061	77.788	78.7619	76.9177	77.2446	77.9313	77.5067	78.3506	78.5146	78.682	78.5869	80.2098	80.0276	79.405	77.6778	79.407	76.706	76.9608	76.5853	76.5214	76.5743	75.834	76.6312	76.7595	77.658	78.5844	76.0908	77.2797	77.5133	77.5123	77.1628	78.2776	76.9949	77.0429
G17	GCA_900289255.1	Leuconostoc suionicum CECT 8486	77.3606	77.0186	76.9969	77.2763	78.9362	79.4584	77.9488	79.3744	79.37	77.4771	79.3472	78.829	80.4715	80.8913	77.8791	78.4923	77.17	77.5356	77.7878	77.7286	78.6932	78.5076	78.7445	78.8011	81.1711	79.8891	79.3088	77.3564	79.461	77.1985	77.5027	77.2479	77.3468	77.2983	76.8623	77.5398	77.6404	78.8237	79.4377	77.1383	78.1288	78.2712	77.9011	77.973	78.9121	77.5978	77.6391
G17	GCA_900290145.1	Leuconostoc suionicum CECT 9216	77.4428	77.7775	77.501	77.8115	79.6256	79.8737	77.9812	79.4764	79.4764	77.6384	79.4567	79.4874	80.8017	81.1608	78.1984	79.2856	77.5213	77.8514	78.2315	77.8847	78.9877	79.4413	79.1865	79.1226	80.7273	79.6494	79.0287	77.2977	78.8602	77.8766	77.5725	77.6525	77.7824	77.616	77.5877	77.9975	77.8084	79.0367	79.7888	77.4677	78.603	78.4508	78.314	78.2	79.1791	78.0935	78.0685
G17	GCA_030017115.1	Leuconostoc suionicum LASM20	76.4784	75.9274	76.3282	76.8734	81.8793	81.9788	80.8468	82.1559	82.1522	77.2337	79.7634	79.3033	80.2384	80.8181	78.8402	80.6697	77.8194	77.9624	78.116	78.971	80.0507	77.8299	78.2822	78.2937	80.5165	82.0107	81.0343	76.4125	79.7505	76.6386	76.6762	77.4576	76.1563	76.2711	76.1715	79.2697	76.3303	80.6212	81.4006	76.5533	76.4973	77.7585	79.6198	78.8349	79.6467	77.4748	79.0629
G17	GCA_030017265.1	Leuconostoc suionicum LASM07	77.7849	77.1768	77.6592	78.1821	79.8412	80.0588	79.3967	80.1089	80.1229	77.6472	79.1701	78.9932	80.4047	79.8795	78.5566	79.1711	77.9111	78.2757	78.379	78.3271	78.5366	78.6372	79.3615	79.3746	78.2996	80.1609	79.6831	77.2112	79.0345	78.0781	78.0362	78.7501	78.2236	77.8495	78.2616	78.3882	77.5261	80.3027	80.5385	78.0213	78.9314	78.7372	79.232	78.6204	81.1301	78.4595	78.3992
G17	GCA_030017195.1	Leuconostoc suionicum LASM17	76.9479	76.9266	76.4766	77.7423	79.467	78.4029	80.2244	78.9171	78.9356	76.1857	78.2379	78.0922	78.2516	80.2007	77.3149	80.2111	77.6821	77.9954	79.9486	78.9065	76.7098	78.9486	79.5556	78.1993	80.7087	79.3655	79.1695	77.3188	78.9004	77.7	77.5671	77.65	76.8762	76.897	76.4183	76.6561	77.0812	77.1446	78.2329	76.7032	76.8411	77.7758	77.0945	77.9581	77.429	77.3884	76.6006
G17	GCA_030017315.1	Leuconostoc suionicum LASM06	76.7012	75.9636	77.6002	77.483	80.7821	81.5229	80.1971	81.3585	81.3577	77.0397	78.9718	79.8045	81.2133	80.6741	77.9863	78.4726	77.8998	78.0502	78.6565	78.2847	80.7743	79.3499	79.7063	79.8268	78.6919	81.2261	81.3041	76.4873	78.7969	76.9988	76.8296	77.5481	76.7234	76.8017	76.7937	78.8038	76.453	79.6729	80.2569	76.6526	78.4764	77.7118	79.8905	78.1663	80.6502	78.4421	78.9549
G17	GCA_030017255.1	Leuconostoc suionicum LASM05	78.4073	78.9532	78.0508	79.8535	79.7471	79.8519	78.0048	79.1607	79.1764	77.067	78.1205	80.2476	80.3939	80.8647	79.2902	79.7058	77.8494	77.9845	78.5564	78.5765	79.6427	80.2265	79.9852	79.9877	77.5817	78.5712	78.5264	76.6747	78.8355	76.9501	77.1015	78.2647	77.0423	77.562	77.4008	77.4813	78.2075	77.7634	77.8865	77.3001	79.6171	77.3495	78.1704	78.371	79.5959	78.4887	77.4661
G17	GCA_030019555.1	Leuconostoc suionicum LASM43	77.9576	77.7039	78.1406	78.4259	78.6635	78.6987	77.0446	78.3468	78.3451	75.8728	77.5941	79.9028	79.7465	80.1177	77.2269	78.3262	76.7791	76.9391	78.2162	77.2306	77.6157	79.2181	78.0526	78.1842	80.0503	78.6145	78.6216	76.7659	78.7445	77.1469	77.0991	76.991	76.6322	76.1841	76.0689	76.7501	76.1128	76.7992	76.8035	76.3161	78.3248	77.6447	77.3235	77.831	78.557	77.8416	76.9539
G17	GCA_030017125.1	Leuconostoc suionicum LASM45	77.7889	78.7286	76.9999	79.0628	81.5281	79.9397	80.1355	80.8554	80.851	76.9587	77.933	78.8499	79.2573	80.4422	78.542	79.2708	77.3686	77.3801	78.4698	77.4578	79.4944	79.494	78.6542	78.2949	77.9779	80.088	79.8977	77.1219	78.9204	76.3203	76.6383	76.6622	76.3363	75.8444	75.6043	78.3466	76.4506	79.094	79.0919	75.8959	77.1562	76.8735	78.4079	76.4382	79.3017	76.7182	78.4611
G17	GCA_030017055.1	Leuconostoc suionicum LASM37	78.1042	78.5166	77.1525	78.7869	82.0052	80.53	80.2444	81.4065	81.402	77.1853	78.3618	78.8587	79.0296	80.7991	78.5916	79.7128	77.3961	77.7808	78.6317	77.9114	79.8996	80.2718	78.7895	78.345	78.0225	80.0645	79.525	76.9262	79.1605	76.4956	77.0125	77.3927	76.8754	76.087	76.2411	78.7311	76.9183	79.7396	79.9266	76.762	77.7776	77.8289	78.9726	77.1737	79.5968	76.9019	78.5271
G17	GCA_030017025.1	Leuconostoc suionicum LASM38	77.9268	79.1398	77.4162	79.6438	80.9927	79.4741	79.1383	80.5343	80.5297	76.125	77.3465	78.2597	78.7357	79.8372	77.9276	78.6022	76.487	76.7156	77.0975	76.714	79.0348	78.9176	77.5334	77.4221	77.9045	80.0899	79.2705	76.7428	79.3245	77.2952	77.4439	77.4654	76.9805	76.2821	76.3085	78.8754	76.9421	79.4972	79.8142	76.4661	77.5158	77.5333	78.9884	77.1113	79.854	77.42	78.9948
G17	GCA_030017015.1	Leuconostoc suionicum LASM48	78.0946	78.2082	77.2957	78.6824	80.447	79.7298	79.6511	80.3907	80.3829	76.1566	77.2153	78.2751	78.2483	78.9401	77.6915	78.3664	77.2224	77.3538	77.7614	76.9835	79.1627	78.479	78.0471	78.0529	77.5222	80.377	79.401	76.9886	78.5265	76.7989	76.9114	77.2054	77.284	76.6253	76.1776	78.7521	76.963	79.3474	79.5314	76.4698	77.5111	77.6543	79.1756	77.2448	79.9458	77.6094	79.0939
G18	GCA_000756355.1	Leuconostoc mesenteroides P45	78.6034	77.193	77.6915	77.4655	77.4361	77.4875	77.3186	77.5067	77.5067	77.4267	77.453	77.7846	77.7448	77.6426	77.3605	77.3536	77.3375	77.414	77.1654	77.5032	77.3489	77.3546	77.1797	77.1969	77.2884	77.5334	77.4371	77.6096	77.3101	78.122	77.6498	78.0075	77.5003	77.3171	77.4242	77.589	77.6418	77.5039	77.3329	77.5693	77.5561	77.3576	77.6548	76.9644	77.9861	77.9903	77.6969
G18	GCA_024498575.1	Leuconostoc mesenteroides GSICC 31207	80.1076	78.8752	77.4002	78.6179	81.9676	81.8261	81.5922	81.867	81.8642	78.6799	78.6138	79.4237	79.4947	79.4362	78.8687	78.7314	77.8499	77.9826	77.5209	79.2188	82.5584	79.2784	79.0553	79.0224	79.3764	82.7718	82.2393	78.4254	79.4706	78.181	78.3709	77.7873	77.8078	77.5317	77.015	81.3023	77.8974	82.8901	83.0743	77.5591	78.4219	78.8474	82.0044	78.1934	83.1257	79.0526	81.8298
G18	GCA_018257055.1	Leuconostoc mesenteroides Dm-2019-12	78.789	77.3904	77.1621	77.5701	79.8646	80.1411	79.3551	79.2401	79.244	77.9769	78.0396	78.2643	79.5048	78.7423	77.7853	77.7668	77.4387	77.514	77.3796	78.9277	79.9569	79.2181	78.3681	78.2941	77.9947	80.2234	80.0264	78.4424	78.2701	76.4709	76.5738	76.3721	77.4696	77.2785	76.7843	80.6763	77.4494	79.2882	78.9354	76.9546	78.0261	78.1745	79.7053	77.444	80.5742	77.9561	80.8012
G18	GCA_019048965.1	Leuconostoc mesenteroides WiKim32	78.8798	77.3596	79.1809	77.9864	80.9912	82.6743	80.587	80.7803	80.7954	78.2336	80.0207	81.4707	81.2655	80.9801	77.9744	79.09	78.3389	78.5514	79.2291	78.609	80.5868	79.595	79.494	79.9136	79.972	83.5374	83.2393	78.9166	80.4142	77.7375	77.0477	77.4438	78.1441	77.6628	77.4361	80.0422	77.7079	81.9776	81.3932	77.9148	78.9214	79.325	81.648	79.8873	82.5395	79.6511	80.6596
G18	GCA_023809725.1	Leuconostoc mesenteroides WiKim0121	80.1814	78.2947	79.1506	79.5993	80.939	82.0487	79.8082	80.9481	80.9464	79.3983	81.2074	82.1461	82.1719	82.2771	79.6544	80.618	79.0584	79.513	80.3902	79.8681	80.1572	81.0277	80.6527	80.9602	80.9578	82.0661	80.3636	78.5928	81.7092	79.3967	79.8572	79.8633	79.9558	79.3786	79.3081	79.6194	79.4796	81.2131	80.8854	79.169	80.1976	80.4389	81.3248	80.8757	82.4165	81.4775	79.7623
G18	GCA_004745755.1	Leuconostoc mesenteroides B5	78.2668	75.9726	78.2614	76.5352	78.4089	80.2469	78.6442	78.9555	78.9514	78.006	79.6173	80.7193	81.2845	81.2788	77.3122	78.9231	78.0304	78.3601	79.3401	79.2592	78.6538	81.0958	79.3912	79.685	79.3928	81.4732	80.5719	77.6902	78.8704	77.1489	77.1225	77.3642	77.7177	75.8251	76.439	77.1892	76.1771	78.5153	78.859	76.0903	77.762	78.1093	78.3832	78.9088	81.5723	78.3945	77.3426
G18	GCA_002009375.1	Leuconostoc mesenteroides subsp. mesenteroides DRC0211	78.4649	77.2112	78.493	78.188	81.1418	82.4175	80.865	81.4687	81.4675	77.618	80.5462	82.8989	81.5829	82.8583	77.7698	79.5832	78.6491	79.0961	79.4376	79.1594	80.3281	78.8792	79.7551	79.7032	80.9881	83.4791	84.021	77.8509	82.7236	77.7409	77.8892	78.1122	78.2656	78.0794	77.9097	80.4961	78.0276	82.2581	81.5395	78.201	79.955	79.1511	81.27	80.6203	81.5527	79.3037	80.7381
G18	GCA_000234825.3	Leuconostoc mesenteroides subsp. mesenteroides J18	79.9048	78.0136	78.2974	77.8663	79.9971	80.7299	79.8634	80.1009	80.0972	76.8558	78.8388	80.1532	79.3853	80.533	76.6653	77.9476	77.2246	77.6046	78.0835	78.2172	79.3576	77.9482	78.0866	78.0623	79.368	82.6358	81.9046	77.8184	81.2349	77.7255	77.8179	77.6844	77.4778	77.8526	77.3343	80.0143	78.1489	80.6	80.8569	77.4196	78.907	78.6947	80.4624	79.1328	80.7037	78.6351	80.5618
G18	GCA_014060975.1	Leuconostoc mesenteroides SG315	78.3183	76.7464	78.0842	78.4378	78.462	80.9308	78.3959	78.9311	78.9271	77.737	79.8617	80.858	81.4242	81.6795	77.765	78.903	77.9053	78.172	79.0147	79.166	79.1973	80.2995	80.3487	80.6498	80.3549	80.993	81.2212	78.3589	79.6543	76.9352	76.7821	77.9924	77.7338	76.7796	76.8896	77.0809	77.2857	78.4663	77.881	77.2412	79.4766	77.8173	78.9318	79.236	80.8462	79.1959	76.9914
G18	GCA_031433065.1	Leuconostoc mesenteroides SB1075	78.8235	76.8651	78.0081	77.9956	79.1588	79.985	79.2722	79.3676	79.3666	78.0029	79.5079	78.8449	79.7105	79.8555	78.2676	79.3169	78.6759	78.9319	79.2339	78.8139	78.6101	78.3274	79.24	79.2499	81.9558	80.8569	80.2642	79.0434	79.7434	78.2393	78.2376	78.6909	78.6781	78.9724	78.53	78.5183	79.2792	79.2583	80.0438	78.8802	78.9592	79.3821	79.7277	79.2087	79.159	79.8388	78.5417
G18	GCA_025395095.1	Leuconostoc mesenteroides 838	78.1484	76.0957	77.1866	76.1509	78.9218	78.4598	78.5764	78.6735	78.7308	76.9103	77.4717	77.4515	77.5739	76.6185	76.9108	77.2677	76.5209	76.5334	76.9543	76.9861	78.6404	76.4909	76.5041	76.5089	77.5456	80.1608	79.8857	77.1134	77.8685	76.8009	75.7568	76.3882	76.7214	76.2346	75.6881	78.8603	76.6137	79.2868	78.5564	76.2155	76.1944	76.18	78.9348	76.7032	80.5216	77.2975	79.1647
G18	GCA_001886915.1	Leuconostoc mesenteroides subsp. jonggajibkimchii DRC1506	79.497	77.3	77.2259	78.0058	79.8412	79.6082	79.6853	79.2555	79.2433	78.1081	78.5581	79.4209	78.4015	78.6458	78.1683	78.559	78.1603	78.1327	78.3771	78.5909	79.1015	78.1865	78.1479	78.0707	79.2218	80.5376	81.7623	78.1523	79.7175	77.8946	78.2152	78.2214	78.2124	78.1819	78.0505	79.5141	78.827	80.6871	79.9005	78.2648	78.5136	78.3775	79.6107	77.9498	79.9113	78.4969	79.7584
G18	GCA_001583825.1	Leuconostoc mesenteroides subsp. mesenteroides BD3749	80.124	78.0673	78.3257	79.0335	81.0214	80.7263	80.7072	81.4071	81.4116	79.1406	79.1516	78.6549	80.101	78.8073	79.1651	79.6096	77.883	77.9875	78.4674	78.5486	80.5342	78.4609	78.2534	78.8666	78.8432	82.2496	81.751	78.468	78.9782	77.6353	77.7259	78.0055	77.8749	77.8814	77.4246	79.9696	78.3764	81.6756	81.671	77.7357	77.8492	77.8182	81.0222	77.7263	81.0069	78.5088	79.9978
G18	GCA_027663505.1	Leuconostoc mesenteroides AM04S-33	78.8982	76.5193	78.0776	77.2801	79.5037	79.1395	78.9412	79.1906	79.1866	76.3655	77.9745	78.3483	78.2989	77.7868	76.1669	77.9618	76.5761	76.8259	77.3365	77.0031	78.5607	75.5936	76.9616	76.9346	79.4344	80.5538	80.3924	76.8492	78.5954	75.6929	75.4228	75.7736	76.2769	75.8484	75.5804	78.127	75.7808	78.6511	79.0068	75.5692	75.5346	76.869	78.9699	76.5855	78.4703	76.6263	78.3474
G18	GCA_027724025.1	Leuconostoc mesenteroides AM110-120	78.2097	75.5859	77.3056	76.3302	80.2843	80.1166	79.586	80.1595	80.1779	76.8015	78.2561	77.7934	78.3317	77.876	76.8521	78.1067	76.8518	76.9462	77.43	77.8355	79.4993	75.9657	77.338	77.6134	78.2361	80.3263	80.0003	75.9861	76.9156	76.0632	75.5374	75.6061	75.6794	75.431	75.0698	78.048	75.5127	78.8013	79.5902	75.3166	75.2699	75.8889	79.6136	77.2898	79.0601	76.8803	78.1357
G18	GCA_027675625.1	Leuconostoc mesenteroides AM110-133	78.5172	76.255	77.3891	77.2944	81.0242	81.1182	80.3367	80.8905	80.9078	77.2851	79.0793	78.9078	79.1707	78.7609	77.5162	79.125	77.811	77.9031	78.2979	78.4262	79.9252	76.3916	78.4136	78.2751	79.2656	81.5146	81.2633	77.1321	79.2933	76.9903	76.3398	77.1926	77.6668	77.16	76.9139	79.3799	77.6349	80.6141	81.1819	77.2246	77.0863	78.4978	80.8813	79.0801	81.3658	78.6817	80.07
G18	GCA_025395165.1	Leuconostoc mesenteroides 109	77.9384	75.4271	76.7581	76.3905	80.6541	80.9595	80.4644	80.9703	80.971	77.0252	78.5851	78.6201	80.3373	79.5418	78.0496	79.0527	76.9447	77.2017	77.8268	78.1526	80.0879	77.0844	78.2556	78.6034	80.2782	82.218	80.683	76.5141	78.5216	75.6115	75.2146	76.3628	76.1264	76.4699	75.8492	78.8174	76.7345	80.9526	81.9257	75.7046	76.9421	77.5794	79.3406	77.1158	80.7243	77.7854	78.65
G18	GCA_008689685.1	Leuconostoc mesenteroides WC0333	78.8553	75.6081	78.0425	76.523	81.7123	81.3044	81.5854	81.9463	81.9466	76.8804	78.7868	77.9815	78.7947	78.3006	77.8022	78.6519	77.1238	77.4797	77.6107	77.5349	80.5967	77.0586	77.2694	77.4854	80.08	83.0189	82.4595	76.9777	78.8703	77.6551	77.5216	77.5583	77.3876	77.0089	76.8506	81.9843	77.6528	82.2113	82.5903	77.5433	77.6027	78.4669	81.6305	78.822	82.2119	78.9212	82.2437
G18	GCA_003433375.1	Leuconostoc mesenteroides WiKim33	79.6993	77.9522	80.2826	78.5753	78.4264	79.3167	78.457	78.9332	78.9332	78.1349	80.1216	80.0565	79.2218	79.4864	77.8006	78.6705	78.2073	78.5707	79.2402	78.9511	77.5973	77.879	78.4362	78.4851	81.6549	81.8289	81.3592	79.1437	80.7797	78.4167	77.597	78.0262	77.9745	78.0334	77.6389	77.7348	78.1457	78.991	78.7713	77.8123	77.8414	79.3684	79.0434	79.0865	80.7075	79.7605	77.6722
G18	GCA_004194375.1	Leuconostoc mesenteroides SRCM103460	80.5512	78.4029	79.3793	79.125	81.0641	81.2326	82.2597	81.0852	81.0834	78.8545	80.2124	79.6893	80.3621	81.5569	79.0743	80.6654	78.8249	79.1142	80.8324	80.1898	80.9845	79.4475	80.1383	79.4558	82.8909	83.5523	83.1558	79.0335	80.8753	77.7272	77.8783	78.1774	78.4152	78.5112	77.9216	80.2817	78.8177	82.9438	81.6679	78.5379	78.5719	79.4691	80.508	78.7956	81.0765	79.3911	80.0262
G18	GCA_030369975.1	Leuconostoc mesenteroides SRCM217106	80.0107	77.4995	79.3687	78.4506	78.7319	79.4918	78.5596	78.654	78.6549	77.8813	79.8955	79.4797	79.4194	79.6259	77.7907	78.8267	78.5656	78.769	78.9771	78.6726	77.6835	77.8825	78.6279	78.6951	80.4755	79.7204	80.2757	77.426	80.0559	77.8546	77.8101	77.146	77.8737	77.8627	77.5742	78.1838	77.9044	79.2326	78.9693	77.9367	77.8876	78.5164	77.6546	78.5355	78.4626	78.738	77.9514
G18	GCA_004102585.1	Leuconostoc mesenteroides SRCM103356	80.0515	78.0175	79.117	78.3063	78.6466	79.4996	80.0153	78.9776	78.9794	78.2139	79.7021	79.994	79.7426	81.1589	78.462	80.7565	78.8647	79.3011	80.4122	80.41	78.3971	79.9725	80.5687	79.2165	82.558	81.8631	81.9156	79.4617	80.0899	78.4964	79.2519	78.7712	78.802	79.1036	78.5375	79.2275	79.2498	80.5953	79.3904	79.3566	79.2734	79.7054	79.218	79.1931	79.0819	79.4384	78.7911
G18	GCA_009913935.1	Leuconostoc mesenteroides SRCM102735	78.7999	77.4631	79.0971	77.8206	81.5384	81.0552	81.9354	80.9501	80.9643	77.9781	79.4802	79.3422	79.3806	80.1881	78.9462	80.5045	77.9002	78.0815	80.2768	79.6371	80.1417	78.698	79.0417	78.0272	82.0188	82.3893	81.7766	77.9777	80.8137	78.0674	76.943	77.2256	77.5094	78.0725	77.607	81.001	78.1035	81.4154	81.1491	77.7566	77.7131	78.7751	80.2551	78.7859	81.6408	79.0124	81.147
G18	GCA_018991785.1	Leuconostoc mesenteroides 1.2.47	77.6332	75.3959	76.6705	77.3229	81.132	81.4522	80.6205	80.6944	80.7009	77.7563	79.8054	79.5724	80.5841	80.0015	78.35	79.5222	77.9525	78.2645	78.693	79.3194	80.7499	78.1908	79.4555	79.3852	80.9794	81.7157	80.9998	76.6581	78.8	76.7994	76.8518	77.5018	76.7927	76.8369	76.744	80.1962	77.1182	80.8208	81.3843	77.2281	78.0338	77.6758	79.9818	78.3529	80.7731	78.5227	80.1843
G18	GCA_004103675.1	Leuconostoc mesenteroides SRCM103453	80.6734	78.1961	79.3099	78.5663	81.0743	81.1897	81.9855	82.0565	82.0655	78.0809	79.6107	78.6997	80.5955	79.2587	78.4785	79.1769	78.3141	78.5685	78.9965	79.1895	80.2946	78.7026	78.647	78.8715	81.7428	82.8194	83.049	78.427	79.4127	78.215	78.4261	78.3703	79.0022	78.3709	77.9714	81.0986	78.3826	81.5244	81.5764	78.3137	78.1399	79.1984	80.5515	78.6863	82.0634	79.5489	80.908
G18	GCA_003255835.1	Leuconostoc mesenteroides CBA7131	80.0883	77.8605	78.4067	78.3689	79.0115	79.7237	79.7972	79.1968	79.1867	79.1476	80.1706	79.7763	79.9693	79.2667	78.299	79.0816	78.6095	78.9326	79.2868	78.6466	78.7029	78.6194	79.0282	78.9799	80.1464	81.4028	82.1384	78.6522	78.8472	77.8093	77.9969	77.9509	78.3762	78.7116	77.9926	78.9447	78.7485	81.3655	79.6147	78.6451	78.5435	78.2779	78.8657	78.2766	80.2017	78.815	78.7632
G18	GCA_025728245.1	Leuconostoc mesenteroides ML1	78.0885	76.0052	77.1742	76.346	77.4429	78.811	77.2219	77.723	77.725	77.1044	78.974	78.6453	79.9337	79.699	76.5462	77.3759	77.3764	77.5942	78.0282	78.0526	77.7164	77.6588	78.7571	78.6913	80.7146	77.8999	78.0154	76.2691	78.5525	76.0495	75.4452	75.8396	75.7847	76.456	76.2058	75.7473	76.2681	75.9059	76.8734	75.979	76.7465	76.9	76.4661	77.043	76.9153	77.3477	75.6704
G18	GCA_000512955.1	Leuconostoc mesenteroides KFRI-MG	79.7272	78.3026	78.023	78.1236	77.7295	77.671	77.6491	77.6531	77.6561	78.1092	78.277	78.2189	77.8053	77.886	77.6837	77.9232	77.3206	77.6168	77.8584	77.7594	78.0383	77.9274	77.7372	77.7056	78.5376	78.4956	78.6213	78.8919	77.8033	76.8564	77.0347	76.8212	77.4563	77.7976	77.3201	77.4266	78.1784	77.4896	77.6445	77.3145	77.4347	77.4735	77.9312	77.0157	77.3518	77.8673	77.4952
G18	GCA_005049065.1	Leuconostoc mesenteroides subsp. mesenteroides KIBGE-IB22	78.0176	76.1611	76.6237	76.0007	77.2614	77.8708	77.2556	77.735	77.735	76.3496	78.1628	77.7826	78.408	78.4838	76.6237	77.5547	77.0893	77.3853	77.711	76.9442	76.6885	76.7738	77.3423	77.2804	80.2548	79.002	78.6363	77.1108	78.2803	77.2569	77.2337	76.8393	77.3172	77.5898	77.0383	76.951	77.9792	77.1672	78.0575	77.2202	77.0446	78.159	77.5483	77.9005	76.8854	78.0846	76.9667
G18	GCA_002886025.1	Leuconostoc mesenteroides YL48	77.5148	75.2306	76.484	76.5799	80.2689	81.076	80.687	80.4912	80.4919	76.6805	78.819	78.6757	80.2363	81.428	77.5314	80.1858	76.953	77.4629	78.8725	79.6948	80.2711	79.0877	79.8482	78.1661	79.6966	81.8035	80.8415	76.4543	78.9092	76.485	76.5934	76.7638	76.8619	76.2592	76.2295	79.1187	76.5346	80.248	80.9643	76.4905	78.0322	77.2541	79.2311	77.9132	80.6893	77.8419	79.0588
G18	GCA_029953235.2	Leuconostoc mesenteroides MSL129	80.0347	77.9673	79.8869	79.0731	81.9724	82.3309	81.871	82.616	82.5784	79.7963	81.5727	80.3862	81.7594	80.8593	79.9526	80.6897	79.7177	79.8477	80.6759	80.0065	81.5433	78.7002	80.1101	80.4013	81.7944	84.357	83.2505	78.9644	82.1729	79.6542	79.0961	79.6718	79.131	79.5458	79.1374	81.687	79.5836	83.3214	82.8895	79.3225	79.384	80.0015	81.4082	79.9899	82.497	80.7477	81.7903
G18	GCA_024800105.1	Leuconostoc mesenteroides PL03	78.6819	77.3138	77.7949	77.7525	81.7048	82.7855	81.1382	82.0062	82.0025	78.797	80.9413	81.7565	82.2275	82.3928	79.3323	80.1693	79.057	79.438	80.303	80.0735	81.8795	79.6838	80.5161	80.7419	81.8679	84.4228	83.1968	79.3841	81.9021	78.6177	78.3778	79.0818	78.7796	78.5472	78.2578	80.9621	79.059	82.6798	82.6148	79.0865	80.466	79.3858	81.6784	79.8741	82.4058	79.5451	80.9277
G18	GCA_021253825.1	Leuconostoc mesenteroides KNU-2	78.6238	77.3369	77.2087	77.8453	82.0491	81.3005	81.7855	81.598	81.5969	78.0163	79.1239	80.9129	80.7211	80.4672	79.2676	79.945	77.8598	77.9038	78.9008	78.4758	81.1087	78.5042	78.8656	79.3278	80.1103	83.0007	82.2863	78.8246	79.583	78.2305	77.7286	78.1529	77.6186	77.8564	77.5088	81.1679	78.3147	82.0128	82.1573	78.105	79.3075	78.3347	80.7508	79.5711	81.9922	78.9272	81.1778
G18	GCA_013414845.1	Leuconostoc sp. DB-1	78.9542	77.4212	78.6598	78.5906	79.3278	80.1805	79.1446	79.6218	79.6537	77.4603	78.837	79.0825	80.166	79.0343	78.6492	79.2054	77.7465	78.0858	78.5061	78.4473	78.7969	76.848	78.2521	78.5362	79.8285	81.3135	80.17	77.3846	79.9342	78.2647	78.3089	78.6741	78.1726	79.0769	77.7472	79.5215	79.4496	81.0268	81.1012	78.3446	78.3399	78.2228	78.9807	78.3874	79.8035	78.9698	79.3332
G18	GCA_002370415.1	Leuconostoc mesenteroides LK-151	78.2959	76.2837	76.7501	76.5052	80.2666	80.2162	80.5229	80.5782	80.5846	77.9259	79.2021	79.3676	79.7662	78.8961	77.8018	78.675	78.4976	78.8812	79.2799	78.3122	79.7527	78.7215	78.7011	79.1677	78.6904	81.0238	80.8919	77.6762	79.7418	78.5846	78.3711	77.9485	77.9789	77.4606	77.1799	79.5417	77.6868	79.8513	79.7861	77.4552	77.6607	78.4138	79.0318	77.5918	80.5235	77.8151	79.6404
G18	GCA_900452955.1	Leuconostoc mesenteroides NCTC10817	80.8662	78.6494	79.7899	79.3255	79.8757	79.86	79.7842	79.9381	79.9393	78.5289	79.9249	79.2074	80.51	79.2946	78.9025	79.2986	78.071	78.4656	79.1082	78.3986	78.8781	78.9106	78.8314	79.0963	81.2387	81.5864	80.9503	79.3429	80.1973	78.2112	78.4049	78.7361	78.5101	78.9868	77.4658	78.0462	79.001	79.1657	79.2513	77.4272	77.3311	78.9251	78.3005	78.51	81.6081	78.4077	78.1561
G18	GCA_008690745.1	Leuconostoc mesenteroides WC0331	77.8835	75.6136	75.3527	76.4615	80.142	79.531	79.8207	79.5639	79.5894	76.4828	77.3943	76.8117	78.3235	77.4118	77.9159	78.3109	76.5397	76.6359	77.0546	77.3622	78.8687	78.0097	77.0811	77.0511	77.7613	80.8364	79.9895	76.6847	78.3053	76.1037	76.3621	76.6472	76.9382	76.3307	75.6456	79.4953	76.7616	79.8339	80.3855	76.0198	76.0363	76.6608	78.7653	77.0679	81.5436	77.0262	79.5272
G18	GCA_026240235.1	Leuconostoc mesenteroides subsp. mesenteroides SMM69	77.9249	76.3233	78.7968	76.8066	78.1385	78.401	78.1828	78.1798	78.1798	76.8129	78.5523	77.9033	78.4686	77.4903	76.8028	78.8792	76.9959	78.2415	78.4259	78.1466	77.5541	77.1483	76.8646	76.8508	79.1054	79.8565	79.2022	76.6941	79.2753	77.8806	77.0318	77.7488	78.2484	76.1816	77.1081	77.7973	76.2969	78.4763	78.6365	77.1916	77.2768	77.5733	77.8984	76.7935	80.4119	77.2034	78.0758
G18	GCA_008689715.1	Leuconostoc mesenteroides WC0332	78.4224	75.9519	78.2695	76.3485	77.8169	78.8988	77.8557	77.4605	77.4605	77.1185	78.7252	79.501	78.9638	78.5869	76.9029	79.5734	77.9332	78.2657	78.4719	77.9645	77.2513	76.8221	77.9855	78.0673	80.3975	79.8091	79.8507	77.7524	79.1971	78.3751	77.4926	78.2823	78.9803	77.3433	78.1806	77.8302	77.4656	78.9456	78.5907	78.7401	78.7142	78.6088	78.2078	77.862	78.5575	78.6848	78.5
G18	GCA_006406185.1	Leuconostoc mesenteroides TR154	78.2892	76.5006	75.6932	76.7437	78.2281	77.7461	78.4531	77.7918	77.7868	77.056	77.759	77.99	77.8837	77.9601	77.2378	78.033	77.6918	77.956	77.851	78.2593	77.3993	76.734	78.1616	78.0892	78.5604	78.1345	78.05	76.9529	78.7756	77.5864	77.5083	77.6615	77.2147	77.7285	77.22	77.4251	77.0829	77.6073	77.978	76.931	77.0461	78.2094	77.441	78.0754	77.5219	78.2323	77.0748
G18	GCA_025122235.1	Leuconostoc mesenteroides LBAE E18	78.1805	75.5147	77.9847	77.032	80.6058	80.8853	80.8677	80.7448	80.7351	77.0729	78.881	80.0147	80.3318	79.0846	78.0884	79.9263	78.2549	78.5393	78.8669	78.1289	79.6386	77.5229	78.3831	78.7626	79.2298	82.5455	81.2923	77.2803	80.1414	77.201	76.9247	77.3993	79.0271	76.9571	77.2605	79.6415	76.9073	81.1468	80.9879	77.5097	77.3384	78.0674	79.9363	78.0073	81.0727	78.0972	79.4562
G18	GCA_007673005.1	Leuconostoc mesenteroides DE0394	77.5286	75.6829	77.0897	76.4818	79.1233	79.54	78.7953	79.7628	79.7637	76.864	78.9286	79.0331	80.0544	79.3021	77.4225	78.8944	78.3742	78.5862	79.5801	78.4546	77.6434	77.5873	78.8007	79.2618	80.7844	80.3116	80.2136	77.1491	79.2559	77.2396	76.5901	77.3756	77.6132	77.2233	77.4494	77.1303	77.2663	77.6755	78.7671	77.0836	77.1396	78.7579	77.4154	78.3122	77.8394	78.6383	77.3781
G18	GCA_008690805.1	Leuconostoc mesenteroides WC0330	78.6747	76.9518	77.1098	77.9759	81.2803	80.3155	81.6417	80.5224	80.5364	77.6759	78.8212	78.0522	79.3056	78.3067	78.545	79.3498	78.5756	78.8275	78.8224	78.3213	80.0304	76.4103	79.1716	79.1654	78.3134	83.0608	81.4026	77.7915	78.5567	77.7099	77.2391	77.3883	76.9966	77.0255	76.5766	79.8935	77.4539	81.5573	82.1445	77.2798	77.2577	78.7305	80.5609	78.931	81.0343	78.7163	80.4151
G18	GCA_000787735.1	Leuconostoc mesenteroides Wikim17	77.2581	74.7462	75.818	75.7658	81.2658	80.1664	80.8503	80.8301	80.8301	76.677	78.7321	78.0459	78.9874	78.5346	77.36	78.517	77.4606	77.6435	78.0289	77.9191	79.2178	75.9063	77.9013	77.5825	79.0353	82.9288	82.3584	77.6569	78.6699	77.4194	77.153	77.3057	77.1504	77.1441	76.8763	80.8882	77.4114	80.909	81.9508	77.3645	77.2472	79.6129	81.0034	79.8341	81.2746	79.7207	81.7686
G18	GCA_001541125.1	Leuconostoc mesenteroides GL1	77.5106	75.3838	75.922	75.8833	75.9355	75.9865	75.8358	75.8015	75.8015	76.0475	76.0531	76.424	76.1588	76.0781	75.9568	75.9231	75.9012	75.9042	75.6924	76.0341	75.8585	77.1702	75.8567	75.8292	77.2447	77.2518	77.2717	77.3046	77.5171	76.481	76.3923	76.2808	76.7665	76.8016	76.249	76.1796	76.9057	76.2945	76.1888	76.2619	76.2708	76.7715	76.7133	76.692	78.1214	76.9281	76.8385
G18	GCA_028619005.1	Leuconostoc mesenteroides IMAU80353	77.3437	76.4698	74.5133	76.4627	78.3272	76.7744	77.092	76.9079	76.9079	76.7212	77.3526	77.0018	76.6489	77.5623	77.3202	78.0615	78.0417	77.245	77.4743	77.0926	75.9319	77.6813	77.2121	77.3453	77.1049	77.6397	77.689	77.3763	77.9851	76.2784	76.3313	76.577	76.3804	76.2835	75.9877	75.8972	76.8821	75.9181	76.8016	76.0111	76.2303	77.8794	76.9553	77.1754	77.5694	77.5587	77.0929
G18	GCA_028618985.1	Leuconostoc mesenteroides IMAU80351	76.8275	75.7386	73.9464	76.1828	78.3525	77.1972	77.3883	77.6488	77.6479	76.8498	78.0724	77.2649	77.2627	78.1586	77.2028	77.9633	77.8839	77.2533	77.8224	76.7633	75.9848	77.5178	77.1942	77.3503	78.7956	79.1845	79.2944	78.6346	79.0238	77.056	76.6954	77.0498	76.5511	76.9518	76.5412	76.421	77.4616	76.6739	77.892	76.6257	76.8212	79.1726	77.5538	78.4363	78.2068	78.495	77.6419
G18	GCA_025395125.1	Leuconostoc mesenteroides 684	77.4847	75.8317	78.3114	76.8676	76.9686	79.0234	76.8184	77.3155	77.3155	75.5444	77.3155	78.3014	78.6063	78.4598	76.4313	78.1673	76.2145	76.6663	76.5135	77.4447	77.085	78.1438	77.9373	77.8238	79.3707	78.8571	78.3848	76.6389	78.4343	77.4024	76.7551	76.5824	77.7563	76.6696	76.8936	76.5766	76.2116	76.8336	77.1238	76.6932	77.8099	77.0857	77.2589	77.0425	78.4967	77.8158	76.877
G18	GCA_025515375.1	Leuconostoc mesenteroides SRCM210905	78.7434	77.9066	78.875	78.1571	81.8516	80.7593	81.7642	81.9384	81.9391	77.9737	79.7345	79.6548	80.4135	80.1881	78.4264	79.0029	78.4036	78.6048	79.263	78.7984	79.8613	79.2797	78.6581	78.6792	81.7053	84.4387	84.1068	79.1599	80.6875	78.7281	78.8874	78.3571	79.0295	78.3074	77.8539	80.8541	78.3442	82.4251	82.1167	78.285	78.0598	79.3857	81.024	79.6027	83.2585	79.481	80.9422
G18	GCA_900290445.1	Leuconostoc mesenteroides CECT 9217	77.659	76.8548	76.9664	77.6367	80.3103	80.1203	79.1992	80.3087	80.3173	76.9787	78.7542	77.8494	79.4685	79.7352	78.5878	79.2831	77.0182	77.4584	77.967	77.4094	79.2059	77.5562	77.8806	77.7869	81.0939	80.9731	80.1011	76.6426	79.4491	76.2165	76.0241	76.8835	76.6929	76.9846	76.4562	79.3227	77.0867	79.4315	80.376	76.5148	76.4785	78.1178	79.5822	78.0947	79.4935	78.2665	79.4244
G18	GCA_009913915.1	Leuconostoc mesenteroides SRCM102733	78.4328	76.6011	77.6836	77.46	80.6703	81.818	80.7417	80.7739	80.7968	78.2123	79.6447	79.5238	80.8525	80.9933	78.6182	79.5569	78.4685	78.8523	78.9325	79.2741	80.9427	79.7116	80.0325	80.0511	81.6514	82.292	81.7643	78.9649	79.8009	78.351	78.1259	78.7956	78.6328	78.8507	78.4098	80.4341	79.1749	81.0723	81.5929	78.8848	80.1225	79.3771	81.1327	79.3039	81.8852	79.6334	80.1887
G18	GCA_900312985.1	Leuconostoc mesenteroides CECT 9266	77.1015	74.6852	76.1135	75.6508	81.1539	80.8218	80.9645	81.4715	81.4715	76.2662	78.2098	78.9718	80.1361	79.539	77.4768	78.2651	76.4891	76.7961	77.6789	76.9645	80.5339	76.9339	78.0543	78.4832	80.123	82.4866	81.7038	76.5055	78.424	76.1073	76.0435	76.679	76.2427	76.5707	76.29	80.6741	76.7809	81.4643	82.4385	76.3625	77.5842	78.0892	80.2057	77.9711	81.7728	77.8421	80.6321
G18	GCA_900290155.1	Leuconostoc mesenteroides CECT 9268	77.5823	75.5048	76.6404	76.4115	80.8942	80.9939	80.5133	81.2218	81.2205	76.1015	78.1537	79.1803	80.4682	80.0219	77.8446	78.555	77.0845	77.4909	78.1387	77.7614	80.2253	77.7316	78.7441	79.2037	80.2964	81.9819	80.956	77.1455	78.8436	76.4291	76.291	76.892	75.9796	76.405	76.1658	78.9374	76.0874	79.7904	80.749	75.9964	77.2339	77.2	78.5473	77.2734	80.0724	77.3011	78.897
G18	GCA_016127295.1	Leuconostoc mesenteroides FDAARGOS_1033	78.4065	77.2081	78.067	77.7093	80.2969	80.5407	80.1004	80.7069	80.723	77.8738	79.3624	78.3012	80.0025	79.3422	78.1145	78.6958	77.7807	78.0471	78.764	77.6812	79.6809	78.0514	78.329	78.6519	81.0533	82.9498	81.6321	78.3236	79.6321	77.7874	77.9275	78.3782	78.2678	78.4155	77.8903	80.1745	78.4575	81.4765	82.0153	78.0975	78.0333	79.0456	80.7062	78.8892	80.7756	79.2605	80.2035
G18	GCA_900461615.1	Leuconostoc mesenteroides NCTC12954	78.8377	76.8946	78.2246	77.7402	80.775	81.005	80.4739	80.9639	80.961	78.2529	80.0133	79.1399	80.4616	80.2009	78.3854	79.3799	78.637	78.8396	79.6743	78.8782	80.1943	78.9441	78.9372	79.4974	82.8286	82.7599	82.1577	79.1053	80.3809	79.2659	79.7492	79.6375	79.6967	79.3285	78.6773	81.1877	79.5973	82.2629	82.6757	79.4406	79.2632	79.8716	81.1209	79.6572	82.0966	80.0934	81.1457
G18	GCA_000014445.1	Leuconostoc mesenteroides subsp. mesenteroides ATCC 8293	79.2041	77.9833	78.663	78.3904	81.0074	81.1519	80.4242	81.2484	81.2484	78.3639	79.8409	78.9785	80.3012	79.9298	78.5819	79.4408	78.4867	78.608	79.3991	78.6266	80.3699	78.9678	78.9388	79.4844	80.6602	82.4484	81.2847	78.2542	79.6497	78.2369	78.0604	78.3494	78.655	78.296	78.0483	80.3302	78.6559	81.5589	82.4453	78.2805	78.3194	79.0046	80.8781	79.5175	81.1497	79.3132	80.4121
G18	GCA_029823215.1	Leuconostoc mesenteroides DSM 20343	77.3482	75.3949	76.4093	76.051	80.7457	80.8756	80.4618	81.1487	81.1457	77.8173	79.6036	78.3046	80.1333	79.2576	78.2897	79.2926	78.0728	78.3495	79.2205	78.1499	80.2544	78.1049	78.3141	78.8192	80.9981	82.3308	81.0242	77.2301	79.6256	77.471	77.5805	78.3797	78.159	78.1306	77.6489	80.4201	78.4686	81.6994	82.1483	77.9162	77.9354	79.2269	80.6393	79.3919	81.4012	79.0745	80.147
G18	GCA_025188295.1	Leuconostoc mesenteroides CIRM-BIA 740	76.2295	74.341	75.3923	75.263	79.8396	80.3365	79.8038	80.576	80.5729	76.8714	78.5339	77.803	79.2577	78.4827	77.1791	78.1196	77.1211	77.4584	78.5313	77.6807	79.4602	77.5128	77.6501	78.0538	80.7365	82.9305	81.7807	78.0112	79.6875	76.1609	76.4903	76.8875	76.9912	76.3391	76.0225	79.0013	76.6393	80.0785	80.6238	76.2264	76.1544	77.4261	79.2015	77.5961	79.8397	77.6282	78.7761
G18	GCA_007990165.1	Leuconostoc mesenteroides subsp. mesenteroides NBRC 100496	78.4377	76.3409	77.6277	77.0876	79.8457	79.9987	79.4605	79.9513	79.9469	76.9321	78.8567	78.205	79.536	78.7997	77.3743	78.3686	77.102	77.3972	78.086	77.4896	79.0636	77.272	77.541	78.0279	80.3013	81.8016	80.5833	76.8874	78.3493	76.4197	76.4811	76.9102	77.3348	76.8582	76.7001	79.3041	77.2543	80.4793	81.4002	76.8534	76.8769	78.5286	79.6548	78.525	80.4539	78.6613	79.4885
G18	GCA_028618735.1	Leuconostoc mesenteroides IMAU32381	77.437	76.6725	75.8008	77.3566	79.3944	80.0226	78.6602	79.0205	79.0153	77.5592	79.0365	78.596	80.7074	80.4099	78.0792	78.9762	77.5658	77.7455	78.1541	78.3685	79.1561	79.7058	78.9254	78.9173	78.7692	78.8048	78.2103	76.2568	77.8595	76.5661	76.1957	76.8472	76.7572	76.9652	76.5409	77.3062	77.2481	77.728	78.6344	76.685	78.3783	77.2828	77.7141	77.5873	78.9023	77.5045	76.7936
G18	GCA_006538765.1	Leuconostoc mesenteroides subsp. mesenteroides NBRC 3832	78.0987	76.4686	75.2721	77.1157	78.674	77.7244	77.7159	79.0941	79.0852	78.1338	78.1855	76.9865	78.3231	78.5236	78.3952	78.2717	76.7414	76.8346	77.5718	77.3893	77.8325	78.166	77.266	77.7768	78.4513	79.8732	78.3768	78.1366	77.7478	76.8238	76.6118	77.1544	76.2706	76.7864	76.3954	76.5757	77.1785	78.431	78.4727	76.6232	76.6551	76.9247	77.6315	77.1364	77.4816	77.5681	76.8516
G18	GCA_002117185.1	Leuconostoc mesenteroides subsp. mesenteroides BD1710	79.5338	79.9292	77.6291	80.6025	81.7968	79.6629	79.7526	80.7188	80.7067	79.3098	79.255	79.1416	80.225	80.3306	81.084	80.9764	78.0102	78.4024	79.178	79.66	80.4723	81.528	78.953	79.4254	78.8725	80.9087	79.2468	78.703	80.027	79.2545	79.6744	79.694	79.5947	79.9695	79.3952	79.9496	79.5409	81.3012	81.4345	79.0762	79.2778	79.3479	80.1994	78.7962	80.8351	79.9485	79.5616
G18	GCA_925298225.1	Leuconostoc mesenteroides subsp. mesenteroides IM1476	78.4495	79.5139	76.9154	79.8262	80.2811	78.867	79.1751	79.057	79.0517	77.2646	77.3526	78.1912	79.5182	80.455	79.2926	80.4256	76.5417	76.8678	78.5285	80.0605	79.9691	81.5866	80.2103	79.0523	79.5991	80.0733	78.2462	77.2654	78.3379	76.5785	77.0678	76.9604	77.4721	76.8763	76.6496	77.2075	77.608	79.0203	79.4122	76.8108	78.2125	77.3509	77.5319	76.9281	79.9336	77.5889	77.3715
G18	GCA_002092745.1	Leuconostoc mesenteroides subsp. mesenteroides LN27	78.4755	78.597	76.7777	79.2017	80.1212	79.1774	79.3988	79.2379	79.2795	77.3496	77.8489	78.6576	79.938	80.4582	79.2885	80.4459	77.2315	77.205	79.0071	80.026	79.5222	81.6326	80.4981	79.4408	79.165	80.2098	78.8475	77.7368	79.0196	76.1071	76.3727	76.7177	78.4833	77.4189	76.8536	77.6182	77.2012	78.8576	79.1834	76.8135	77.9241	77.7361	77.9021	77.0087	79.9783	77.6019	77.6717
G18	GCA_002092735.1	Leuconostoc mesenteroides subsp. mesenteroides LN25	80.0737	79.9831	78.3977	80.8686	80.2708	79.6396	79.5425	79.5757	79.5649	77.2823	78.201	79.2949	80.1822	80.6757	79.3724	80.5268	77.1562	77.3886	79.3688	79.9062	79.8935	81.5319	80.4861	79.2745	80.6226	80.3116	79.0756	77.266	80.0434	78.5223	78.4154	78.7648	78.8566	77.8441	77.7169	78.4244	77.8067	79.8127	80.6492	77.6147	78.8121	79.4618	78.2981	78.7513	80.8432	79.3499	78.8707
G18	GCA_028619975.1	Leuconostoc mesenteroides IMAU80236	76.8837	74.716	75.677	75.8696	76.7563	77.8043	77.1493	77.9279	77.9279	76.0962	77.2067	76.0434	78.7824	77.0492	76.6936	77.0707	75.8313	76.0391	77.1962	76.3904	77.3148	75.8597	76.4723	77.0077	77.8356	79.9247	78.5484	77.1203	77.6471	76.4797	76.1073	76.6299	76.1177	75.9728	75.638	76.026	76.4396	78.2227	78.6321	76.1527	75.9298	76.2512	76.705	76.5732	77.102	77.4457	76.3616
G18	GCA_003346345.1	Leuconostoc mesenteroides subsp. mesenteroides KMB_611	78.2951	75.4541	76.0364	76.2726	77.4112	78.4956	77.3039	77.8929	77.8929	77.1243	77.6256	77.7776	79.9677	78.2553	77.1498	77.1361	77.4027	76.6057	78.0589	77.5855	78.5615	78.253	78.4233	78.8378	77.4958	79.4462	78.0565	77.8368	77.8273	76.958	77.2754	77.7356	77.2005	77.4295	76.8847	77.2188	77.7736	79.0281	79.0368	77.067	78.0654	77.8344	78.1152	77.8154	79.9412	78.6225	77.464
G18	GCA_023744315.1	Leuconostoc mesenteroides DRD-138	76.9443	74.2541	75.3869	74.9566	77.5337	77.8923	77.4383	78.0019	78.0019	77.4525	78.3343	77.7791	79.1833	76.7417	76.9935	77.2332	76.9799	77.0819	78.6658	77.2764	76.9843	77.8841	77.0738	77.5839	77.8448	79.3269	77.8048	76.4735	78.9475	77.7949	77.7484	77.8022	77.8886	77.9841	77.7329	78.3502	77.8183	79.5702	79.184	77.604	77.7227	78.2316	78.3461	77.9328	79.6626	78.8064	78.0138
G18	GCA_022832495.1	Leuconostoc mesenteroides SCB2313	78.3998	76.2874	77.3705	77.4097	77.6941	78.5879	77.7636	78.582	78.5524	77.0113	78.4324	78.2424	79.9365	78.0598	77.0934	77.2523	76.7829	76.8348	78.3859	76.8712	77.4734	76.1832	77.1389	77.6228	78.6529	80.0921	79.0097	76.8157	79.1992	76.8998	76.768	77.3498	77.1876	76.6266	76.5514	77.012	76.6877	78.8969	79.3678	76.5723	76.8709	77.2148	77.3374	77.7255	77.8377	78.2492	76.8227
G18	GCA_028619415.1	Leuconostoc mesenteroides IMAU32173	76.7299	74.8305	75.7498	75.9256	77.775	78.0454	77.7856	78.5421	78.5597	77.4969	78.0589	77.2357	79.3747	77.481	77.4072	77.4032	76.9356	76.9503	78.3549	77.375	77.9531	77.2312	77.4005	77.9402	77.6389	79.222	77.8714	77.1973	77.5595	75.9731	76.0063	76.9659	76.8024	76.7745	76.2748	76.8936	76.8325	78.2919	78.2914	76.5075	76.4974	76.4442	77.2941	76.7408	78.3445	77.7232	76.9521
G18	GCA_028619365.1	Leuconostoc mesenteroides IMAU32491	77.5205	75.4897	76.4616	76.7897	77.6326	77.9816	77.8264	78.1275	78.1266	77.1426	77.8007	77.1157	78.9666	77.1661	77.4597	77.5095	76.9761	77.0073	78.4026	77.4137	77.6438	77.0251	77.3816	78.0695	77.5278	79.2653	78.049	77.2751	77.1184	76.7074	76.599	77.3153	76.7388	76.5682	76.4364	76.8601	76.7676	78.3796	78.4508	76.3963	76.3667	76.5279	77.1632	76.8962	78.4138	77.6335	76.8306
G18	GCA_028619315.1	Leuconostoc mesenteroides IMAU32176	77.5635	75.0484	75.6454	76.411	77.859	78.1902	77.947	78.5204	78.5213	77.6097	78.2903	77.5297	79.7418	77.7256	77.5413	77.6659	77.1927	77.2801	78.7321	77.7094	77.9181	77.5809	77.6112	78.3047	78.4871	79.4678	78.2336	77.5008	78.3323	76.6372	76.8878	77.8376	77.1952	76.9426	76.681	77.3122	77.2326	79.143	79.164	76.8299	76.9191	77.6137	77.9037	77.7995	78.8662	78.2386	77.3877
G18	GCA_030269065.1	Leuconostoc mesenteroides subsp. dextranicum NBRC 3349	77.9095	76.4313	76.6478	77.6192	79.4554	79.2708	79.5039	79.5822	79.549	77.2048	77.4351	77.1134	78.6771	77.6153	77.5376	77.6881	76.6329	76.733	77.4178	76.7366	79.5377	76.3661	76.9406	77.3679	77.9958	81.2925	80.9068	77.5403	77.9245	77.5495	78.2701	78.4535	77.5203	77.872	77.4398	79.8828	78.335	81.6424	81.341	78.076	77.941	78.5443	81.0577	78.469	81.2834	78.9104	80.1781
G18	GCA_004368765.1	Leuconostoc mesenteroides AtHG50	77.6269	75.2511	75.0225	76.0018	79.9521	80.5517	80.534	80.9067	80.8969	76.8727	77.1287	78.1751	81.064	79.4909	77.8143	77.886	76.4862	76.5207	77.1588	78.3088	80.7456	78.3138	79.3046	79.7459	77.0384	81.1928	79.9228	76.574	77.4631	76.6462	77.171	77.5172	76.6119	77.2053	76.6545	79.6562	77.4276	80.5064	80.9892	76.7613	78.3552	78.067	79.7026	77.314	82.938	77.8319	79.4805
G18	GCA_028619435.1	Leuconostoc mesenteroides IMAU32604	79.5578	77.1325	78.0804	78.6234	77.6713	79.4595	77.8998	78.3646	78.3646	77.642	77.7649	78.6483	79.4953	78.5507	77.9931	78.1384	77.1492	77.2149	77.9325	77.8794	79.8789	79.3222	78.6807	79.2796	78.4634	78.899	78.0404	77.6634	78.4071	77.5002	77.6192	77.8799	77.4794	77.273	77.2034	77.225	77.6737	78.5548	78.1914	77.3944	78.7479	77.83	78.0333	77.7141	80.4341	78.1208	77.4821
G18	GCA_031192385.1	Leuconostoc mesenteroides F-22	79.8144	78.879	77.751	79.4631	80.5311	79.3427	80.531	80.2091	80.2091	79.1105	79.072	79.1947	80.2707	81.4378	80.2548	81.2583	78.6681	78.854	81.0101	81.2264	80.0402	81.6728	80.7213	79.7956	80.4363	79.6874	79.2675	78.9244	79.6691	80.4938	79.9904	80.2317	79.1532	79.8501	79.718	79.6462	79.5507	79.7126	80.3633	79.2097	79.2997	80.3806	79.5911	79.5711	80.7024	80.3751	79.2563
G18	GCA_009497095.1	Leuconostoc mesenteroides M11	77.7618	75.7235	75.5759	76.2499	77.2801	77.1628	76.8926	77.1137	77.1091	75.9662	76.7756	76.9526	77.8273	76.8741	76.6014	76.8026	75.7825	75.903	77.1996	76.6849	77.6479	75.9556	76.652	77.463	77.8888	78.3839	78.0189	77.0229	77.9825	75.9798	76.3307	76.5895	75.9808	75.3717	75.3062	76.0563	75.4532	76.7405	76.7781	75.9272	75.924	76.8979	76.7742	76.696	77.5278	76.5795	76.0105
G18	GCA_028619335.1	Leuconostoc mesenteroides IMAU32546	78.6044	77.8315	76.9773	78.8415	78.6517	78.1488	77.8309	78.4302	78.4216	76.9686	77.439	78.252	78.6277	78.5124	78.1064	78.3428	77.5033	77.1001	77.7588	77.2726	77.523	78.0563	77.4937	78.1395	79.0297	79.1947	78.7992	78.0135	79.3807	76.9211	77.1734	77.546	76.63	76.7315	76.5605	76.8871	77.6997	77.9313	77.8916	77.1277	77.5617	77.5121	77.4202	77.4622	79.1409	78.4337	76.9706
G18	GCA_028619355.1	Leuconostoc mesenteroides IMAU32610	77.6193	75.3676	76.2978	76.8046	80.9084	81.0948	81.0772	81.5325	81.5309	78.3402	78.7995	78.4154	79.8382	78.604	78.7986	78.8789	78.1343	77.7112	79.0187	78.3439	80.5235	77.7926	78.2029	78.9799	79.5255	82.4032	82.0248	79.0572	79.0606	77.8906	78.4596	78.6773	77.1332	77.6953	77.4408	80.4509	78.4038	82.0899	82.2573	77.9613	78.3888	78.5361	81.3492	78.687	82.5497	79.1535	80.3536
G18	GCA_001515385.1	Leuconostoc mesenteroides 406	78.2805	75.1308	76.4208	76.6602	77.727	79.1764	77.9991	78.3604	78.3604	77.0186	77.8612	79.3082	80.5592	78.6892	77.1123	77.6893	77.4599	77.0857	78.2553	78.6584	78.9455	77.6643	78.6864	79.1847	78.7266	79.2001	77.9897	77.2739	78.1977	76.9368	77.0404	77.5396	76.4931	77.0319	76.8744	77.0641	77.1716	77.2853	77.8764	76.6241	78.0582	78.2281	77.8212	77.8421	79.8196	78.5189	77.0113
G18	GCA_019927015.1	Leuconostoc mesenteroides INF103	78.1062	77.4043	76.9636	78.1131	79.247	79.9414	78.022	78.5989	78.5869	77.2067	77.6201	79.5878	80.8831	80.0504	78.3073	78.4804	77.1841	77.2121	78.4449	79.1393	79.6369	81.3488	79.648	80.0968	78.261	78.7651	78.4549	77.5528	78.7289	76.9614	76.857	77.8325	77.5428	77.0689	76.6382	77.0163	77.1303	77.6998	78.7213	76.6022	79.0202	77.5619	77.435	77.4896	80.5319	78.1411	76.8067
G18	GCA_019927145.1	Leuconostoc mesenteroides INF90	78.4766	77.13	76.64	78.2905	80.9814	82.0412	80.1983	80.1179	80.1292	77.7492	78.0187	80.1985	81.2077	80.1698	79.1883	79.5232	77.0122	77.236	78.3865	80.0294	82.2372	81.5475	80.6711	81.0083	77.752	80.8249	79.8411	77.2951	78.3028	77.479	77.6774	77.9636	77.9601	77.7095	77.2221	80.0308	77.8649	80.9133	81.977	77.336	79.8358	79.3403	80.2584	78.5133	83.0035	78.6798	79.6424
G18	GCA_019927105.1	Leuconostoc mesenteroides INF82b	78.5383	76.5473	76.5737	77.3497	80.0064	81.1595	79.9281	79.7705	79.7377	77.1676	77.5535	79.5267	79.9428	78.7027	77.6154	78.2182	76.9449	77.1263	77.8625	79.8427	81.3243	81.3467	79.149	79.5274	77.9892	80.3331	79.9123	76.8157	78.0708	76.5518	76.583	77.0607	77.9784	76.3645	76.098	78.8604	76.8947	80.2981	80.6539	76.7956	78.6615	77.731	79.6869	77.781	82.2263	77.7144	78.8577
G18	GCA_019927065.1	Leuconostoc mesenteroides INF94	78.4823	76.42	75.9522	76.9861	80.244	81.5332	79.9979	80.0321	80.0383	77.406	77.7628	79.67	79.9733	79.2647	77.9462	78.3132	77.1599	77.29	78.1165	79.5894	81.4665	81.3567	79.1464	79.7167	78.3829	81.2937	80.7745	77.7028	78.6938	76.8401	76.682	76.9298	77.941	76.8028	76.5485	79.2921	77.2582	80.678	81.3098	77.1047	78.98	77.7767	80.0398	78.1289	82.76	77.9601	79.2249
G18	GCA_028619265.1	Leuconostoc mesenteroides IMAU32539	77.9668	77.1692	76.6409	78.0784	78.6019	77.2335	77.241	78.5638	78.5457	77.1229	77.0322	77.0464	78.0466	78.3518	78.0991	78.2285	77.3419	76.7912	77.4904	78.6856	77.3938	79.9191	77.3063	77.9037	77.2229	78.175	77.4822	77.669	78.666	76.4844	76.5964	76.9273	76.1588	76.1055	75.873	76.3249	76.9916	77.2267	78.3719	76.5744	76.6537	76.7693	77.3451	76.9309	78.2837	77.5228	76.5855
G18	GCA_028620275.1	Leuconostoc mesenteroides IMAU32608	78.331	77.4772	76.7506	78.6918	78.4508	77.368	77.1107	78.4213	78.4213	76.7833	76.7942	76.9947	77.5055	77.9851	77.9042	77.8983	76.5448	76.634	77.3618	78.5411	77.4082	79.8477	77.1403	77.828	77.423	78.2954	77.8403	77.2338	78.4266	76.3934	76.9559	77.2961	76.1204	76.409	76.2872	76.4672	77.1652	77.8678	78.6019	76.9677	76.8744	77.0522	77.6251	77.3782	78.5607	77.9459	76.6794
G18	GCA_028619395.1	Leuconostoc mesenteroides IMAU32606	78.2402	77.4265	76.6886	78.4374	78.7658	77.4813	77.4343	78.693	78.693	77.1706	77.138	76.9784	77.8401	78.1609	78.3232	78.4689	77.0022	77.0239	77.5954	78.7807	77.8775	80.0869	77.5489	78.2087	78.143	78.5204	78.0829	77.6467	78.6841	76.4234	76.835	77.0742	76.2577	76.636	76.3823	76.5289	77.4866	77.783	78.5711	76.9692	76.9281	77.0308	77.8178	77.3765	78.8553	77.9495	76.8497
G18	GCA_019927225.1	Leuconostoc mesenteroides INF36	78.6437	75.7508	76.259	77.4082	79.714	80.3242	80.579	79.8665	79.827	76.6199	77.0837	78.6137	79.8611	80.1063	78.248	79.6679	76.6561	76.7337	79.4473	80.4663	79.9719	80.9883	80.0882	79.1431	79.2937	80.7285	79.8218	76.866	78.215	76.749	76.6997	77.1598	77.2488	76.5402	76.2777	79.0159	76.6616	80.4854	81.0428	76.6337	77.7251	77.7007	80.1101	77.5895	81.3735	77.7884	79.026
G18	GCA_023744295.1	Leuconostoc mesenteroides DRD-140	77.4392	77.5468	76.7571	78.2112	79.5598	79.4097	78.6803	79.7379	79.7475	76.2054	76.6247	78.0399	79.3815	78.7479	77.6541	77.501	76.094	76.1462	77.3086	78.2609	80.1903	77.9782	77.8551	78.2729	78.129	80.5774	79.7483	77.2379	78.7952	78.2128	78.3384	78.4539	77.7638	77.7553	77.4218	80.383	78.3632	80.9631	81.5643	77.9392	79.4766	78.9683	80.3582	78.3089	81.2487	79.3801	80.0411
G18	GCA_001570665.1	Leuconostoc mesenteroides 213M0	79.1745	76.7095	77.4089	78.0122	80.5235	81.0552	80.1855	80.3048	80.2984	77.2384	77.7195	78.9244	80.4899	79.3754	78.578	78.7775	77.0714	77.2729	78.2433	79.266	81.2035	77.7959	79.1493	79.5028	78.8407	81.2118	80.2192	77.2141	78.2584	77.383	78.1384	77.8018	77.1	77.3904	77.1241	79.8442	77.1163	80.7443	80.7671	76.7905	78.2775	78.4808	80.3506	77.894	81.318	78.581	79.3855
G18	GCA_028619655.1	Leuconostoc mesenteroides IMAU11000	79.6944	77.3671	78.6316	78.8605	80.3911	80.6482	80.5371	80.2182	80.2749	77.2297	78.1781	78.5928	79.2105	78.0221	78.6346	78.9701	78.2183	77.7606	78.6759	78.0984	79.8665	79.0191	77.9011	78.4019	79.0753	81.9286	81.2618	78.5827	79.6637	77.8099	78.5955	78.5933	78.0594	77.3511	77.2972	80.0296	77.7745	81.3548	80.8864	77.6871	77.8119	78.2463	80.1832	78.1526	81.8431	78.714	79.4758
G18	GCA_028618905.1	Leuconostoc mesenteroides IMAU10992	78.2308	76.4998	76.9829	77.5618	79.8	79.9085	80.0773	79.9568	79.9584	76.3986	77.1005	78.1605	78.9772	77.5161	78.0643	78.3985	77.2593	76.7809	77.6828	77.7351	79.3817	78.3232	77.1844	77.6985	78.2107	80.7943	79.9498	77.0068	78.2709	76.3246	76.8249	76.6226	77.362	76.1787	76.0796	78.7616	76.5845	80.6659	80.4151	76.3818	76.6107	76.8951	79.6401	77.2824	81.46	77.4407	78.767
G18	GCA_028619495.1	Leuconostoc mesenteroides IMAU32196	78.4433	76.7118	77.5216	77.99	80.0621	79.6011	80.1151	80.2818	80.2599	77.2573	77.3453	77.6647	78.1904	77.6882	78.6992	78.7136	77.5631	77.0872	77.6165	78.0123	79.9254	76.5019	77.2623	77.915	78.2794	80.5309	79.9605	77.7652	78.3323	77.3045	77.228	77.175	77.5263	77.5323	77.1549	80.2583	77.6613	81.1343	81.1958	77.5195	77.4602	77.5006	80.1619	77.6861	80.57	78.4035	79.7692
G18	GCA_028619505.1	Leuconostoc mesenteroides IMAU32478	78.877	76.6255	77.2687	77.9033	80.2686	80.7727	80.2971	80.3401	80.3535	77.3465	77.5126	79.3693	79.668	79.2909	78.9192	78.9942	77.7814	77.2754	77.9015	78.5159	81.0485	78.3056	78.51	79.2187	78.6175	81.0523	80.5369	78.1914	78.5356	76.9237	77.0613	77.0714	77.2547	76.9254	76.7956	79.5343	77.5919	81.1124	81.0623	77.4453	78.9327	76.8592	80.4282	77.626	81.2635	78.2409	79.5259
G18	GCA_028619295.1	Leuconostoc mesenteroides IMAU32523	79.0168	76.8924	77.5819	78.0264	80.3117	80.7762	80.3575	80.4377	80.4377	77.5547	78.1388	79.8106	80.0327	79.7504	78.9936	79.177	78.1424	77.5642	78.7929	78.5797	80.8451	78.5864	78.7901	79.3534	78.7898	81.1492	80.5629	77.9327	78.6298	76.5995	76.8677	76.9096	76.9666	76.3642	76.2541	79.0731	77.0431	80.4934	80.554	76.7952	78.4047	77.3174	79.244	77.6981	80.5843	77.9411	78.888
G18	GCA_028619465.1	Leuconostoc mesenteroides IMAU32563	76.6519	75.6532	74.5635	76.6966	78.9058	77.0468	78.3464	78.1828	78.1818	76.3914	77.1704	76.3344	78.8663	77.2585	77.9362	78.561	76.8306	76.1232	76.6827	76.2188	76.4924	76.9723	76.7125	76.5875	76.6301	78.8921	77.1015	76.813	77.7253	75.4624	75.9994	76.0752	76.3043	75.9494	75.7724	75.9784	76.2493	78.6284	78.6668	75.8982	75.7875	77.1933	77.5804	77.5386	79.5983	77.1479	77.1793
G18	GCA_025188325.1	Leuconostoc mesenteroides CIRM-BIA 694	76.8563	76.3159	76.099	77.0474	79.2777	80.7828	77.8605	79.5716	79.564	77.3468	78.4136	78.3563	80.5006	79.9143	79.1797	79.2312	76.6372	76.9597	77.6647	77.958	79.1652	78.4021	78.427	78.8722	79.5182	81.1117	79.7978	78.3857	79.6115	76.8448	76.3714	77.0604	76.9071	77.0986	76.6928	76.8576	77.2849	78.8639	79.3505	76.7088	78.0191	77.4639	77.7293	77.5136	79.0198	77.9794	76.607
G18	GCA_023743975.1	Leuconostoc mesenteroides DRD-2	78.9464	77.716	77.4148	78.1261	79.7104	79.4917	79.319	79.1126	79.1135	78.4691	78.8099	78.2096	78.5904	78.7217	78.3523	78.4744	78.1872	78.2308	78.0551	78.4161	79.2374	78.3829	78.6576	78.6571	78.8083	80.3194	79.7109	78.6991	77.9934	77.4655	77.6389	77.5671	77.8033	78.1846	77.4756	78.8132	78.189	78.9415	79.2142	77.7841	77.8643	78.3767	79.4333	78.3504	79.628	78.6116	78.79
G18	GCA_030668605.1	Leuconostoc mesenteroides F-21	79.7497	78.945	78.6691	79.212	80.3859	80.7199	79.7296	80.3593	80.3558	78.8721	79.0451	79.3579	80.418	80.825	79.1646	78.6696	77.9487	77.9855	78.1104	78.7729	81.006	81.1358	79.6821	79.6977	78.0915	80.6624	80.0713	78.9708	79.1664	78.3385	78.5163	78.1875	79.299	79.0054	78.7685	80.9009	78.8929	80.6095	80.2168	78.6636	79.9045	79.0553	79.641	77.6027	83.3526	78.8794	80.5874
G18	GCA_007989505.1	Leuconostoc mesenteroides subsp. sake NBRC 102481	78.8749	78.01	78.2104	78.5977	78.8494	78.8365	77.7944	78.8036	78.7988	77.3337	78.7223	77.2808	78.7404	79.3277	77.749	78.2414	76.5325	76.7855	77.215	76.4456	77.2119	77.199	77.1353	77.1298	79.5089	79.1622	78.1756	76.3043	78.6746	75.5024	75.1384	76.0352	75.9583	75.7446	75.5081	75.7975	76.0583	77.3732	78.2978	75.5681	75.581	76.8124	76.6653	76.8527	76.7895	76.7587	75.8506
G18	GCA_028620235.1	Leuconostoc mesenteroides IMAU80663	77.0759	75.2836	76.2497	76.5195	77.3729	79.1305	78.0948	77.7978	77.7978	76.4832	78.1461	78.224	79.1281	79.7342	76.4665	78.6001	76.6808	77.2116	78.4356	79.3212	77.1015	78.0742	79.4444	78.1835	79.6789	78.566	77.7144	76.1081	78.1207	76.3101	76.6872	76.9301	76.4942	76.4625	76.1193	76.3914	76.3968	76.9796	77.998	76.2572	76.9579	77.7134	76.6377	77.7522	77.9478	77.9977	76.4627
G18	GCA_028619985.1	Leuconostoc mesenteroides IMAU80664	77.4919	75.0056	76.029	76.5062	77.3207	79.3045	78.0036	77.6683	77.6674	76.0619	77.8942	77.9181	78.8965	79.5156	76.409	78.4061	76.5752	76.9937	78.2475	79.268	77.2534	77.9577	79.307	78.2386	80.0601	78.9506	78.4709	76.6287	79.5301	75.5809	75.2383	76.0233	75.3719	75.2148	74.6216	74.8376	75.3532	75.839	77.2104	75.0574	76.1556	76.5631	75.0582	76.5377	77.041	76.8367	75.1377
G18	GCA_028619805.1	Leuconostoc mesenteroides IMAU80251	78.2838	75.2055	75.6308	76.352	79.3004	79.8779	79.23	78.956	78.9535	77.7575	78.7969	80.4437	80.7022	80.6726	77.5873	78.342	78.217	78.5476	78.6252	79.1293	79.5429	79.5902	80.0441	79.8672	80.0997	80.3258	79.0853	77.1448	79.9021	78.1099	77.655	77.6667	77.0325	77.7217	77.2457	77.1765	77.6435	78.4599	78.7109	77.3265	79.3495	78.7511	76.9335	77.7654	80.2015	78.4507	76.9071
G18	GCA_028619855.1	Leuconostoc mesenteroides IMAU80367	76.5465	73.6682	74.3785	74.9531	78.7879	79.0266	78.4238	78.8337	78.8296	77.3275	79.2654	78.1314	79.4122	79.6845	77.0978	77.847	77.2731	77.7626	78.0323	78.1898	77.3811	78.0224	78.0917	77.913	79.9777	79.4684	78.3908	76.3053	78.8272	77.2271	76.7696	76.9405	76.4091	76.3373	75.7956	75.552	76.5524	76.7416	77.6125	76.0027	76.2655	77.6451	76.4747	77.8142	78.15	77.6191	75.8876
G18	GCA_028619915.1	Leuconostoc mesenteroides IMAU80739	77.054	74.7669	74.9669	75.5859	78.2634	78.6093	77.7951	77.7702	77.7686	76.4042	77.6224	77.8937	78.6316	79.0486	76.28	77.067	77.2208	77.2133	76.7743	77.5424	78.6313	77.8836	78.194	78.0367	78.2285	78.0227	77.31	76.4315	77.9876	76.8137	76.6603	76.5972	76.2579	76.453	75.9173	75.9098	76.5866	76.7655	77.321	75.9825	77.2224	76.4998	76.7068	77.375	78.3225	77.379	76.4251
G18	GCA_028619785.1	Leuconostoc mesenteroides IMAU80369	77.4827	76.2081	75.1569	77.2675	78.3076	78.0034	77.1061	78.1454	78.1528	76.3795	77.5148	77.6324	78.5461	79.8665	77.0689	77.6606	76.4083	76.7137	77.0538	77.2828	77.2647	77.7669	77.2931	77.3039	78.3191	78.1158	76.8115	76.0142	78.4863	77.6367	77.6119	77.4315	75.9267	76.1991	75.7017	75.5804	76.5776	76.6793	77.4715	76.1124	76.7616	77.3792	76.9188	77.2027	78.2468	77.2261	76.1511
G18	GCA_028619675.1	Leuconostoc mesenteroides IMAU11104	78.0349	75.835	76.1471	76.6749	80.3567	81.2253	80.7823	80.6093	80.5925	77.5459	78.0909	78.3654	79.8203	78.8535	77.6011	77.6795	77.9264	77.1491	77.9124	78.8544	81.4387	78.2081	78.9501	78.7954	77.5684	81.376	80.1829	77.7316	78.3606	76.6582	76.4159	76.4365	76.5338	76.5056	76.2499	79.8328	77.1845	80.7686	81.1763	76.7015	78.2575	77.9715	79.4608	77.3811	81.4924	78.1506	79.7654
G18	GCA_030361285.1	Leuconostoc mesenteroides TOM.102	78.1633	75.7552	76.0908	76.654	76.4479	77.9263	76.3458	76.4257	76.4257	75.57	76.4341	78.2311	78.9923	78.2361	75.8612	76.1181	75.8197	75.8604	76.801	76.9403	77.6321	78.1159	77.8016	77.9708	76.5706	78.6	77.2855	76.417	78.1832	75.6961	75.1426	75.6655	76.6943	75.7733	75.6241	75.8039	75.5098	76.0976	76.6242	75.603	77.5702	76.7262	76.098	76.6132	79.1041	77.4368	76.2466
G18	GCA_028619515.1	Leuconostoc mesenteroides IMAU32105	79.3991	76.4142	77.4229	77.3944	80.3373	81.6413	80.0838	80.1214	80.1159	77.3587	78.285	79.2264	80.1433	79.1973	78.0693	78.6227	77.6238	77.3582	77.9616	78.4485	80.9396	79.4301	79.3269	79.3133	78.1174	81.7306	80.5789	78.1846	78.7359	77.6382	77.4078	77.5302	78.1706	77.4031	77.4801	79.6797	77.5192	80.6867	80.7469	77.4919	79.4295	79.0607	80.2877	78.9364	82.926	79.3325	80.2019
G18	GCA_028619685.1	Leuconostoc mesenteroides IMAU10296	79.118	76.0224	76.3037	76.8549	80.5457	81.0846	80.3029	80.2378	80.2579	77.8487	78.6499	79.9401	80.6389	79.6491	77.7629	78.1467	77.8072	77.4238	78.0648	78.849	81.3481	78.6541	79.3386	79.4361	77.7618	81.3906	80.6345	78.604	78.567	76.703	76.4064	77.0263	76.6318	76.0793	75.8616	78.9882	76.4039	79.4228	79.6942	76.5919	78.6375	77.3928	79.3735	77.6852	81.5851	77.7983	79.1757
G18	GCA_028619635.1	Leuconostoc mesenteroides IMAU10297	78.8671	76.2885	76.8276	76.9502	79.4933	80.1842	79.2491	79.5832	79.5583	77.0691	77.766	79.3924	80.2526	79.1129	77.263	77.3942	76.9884	76.598	77.2876	78.1969	80.5163	78.0529	78.8205	78.8211	77.4994	81.179	80.0173	78.1142	78.315	77.2831	76.7997	77.2686	77.2021	76.3356	76.3675	79.3423	76.7735	79.4898	79.9511	76.6283	78.7913	77.7743	79.2544	78.0251	81.8298	78.5552	79.7278
G18	GCA_025188395.1	Leuconostoc mesenteroides CIRM-BIA 1320	79.5145	76.6287	77.9597	77.8142	77.9532	79.2175	78.0901	78.1242	78.1269	76.9463	78.0317	77.884	78.3452	77.8993	76.9542	78.2243	78.2259	77.6522	78.2069	78.0823	76.9366	77.7536	78.3564	78.1941	78.981	80.0994	79.1617	78.3969	79.3143	78.0714	77.4609	78.0249	78.3098	77.4336	77.6573	77.1146	77.8068	78.3982	78.1702	78.0243	78.063	78.4649	78.052	78.7895	79.3933	80.0821	77.7201
G18	GCA_019927155.1	Leuconostoc mesenteroides INF46	78.9719	77.7123	77.1167	78.0549	79.8208	79.1989	79.6213	79.4323	79.4177	78.1971	79.4008	79.0537	79.5255	79.3066	78.532	79.2857	77.6173	78.4661	78.4525	79.4095	78.4893	79.9756	77.8362	77.7936	80.2434	81.0419	80.1615	77.5347	80.1112	77.0254	77.0853	76.8764	77.1571	76.6728	76.81	78.3053	76.6621	79.4287	80.1754	77.7113	77.4944	77.9869	77.675	78.4853	78.9811	78.1415	78.355
G18	GCA_019926965.1	Leuconostoc mesenteroides INF157	77.9838	75.6946	75.7401	76.2791	77.9595	77.1059	77.5544	77.3515	77.3505	76.8394	77.8022	76.8057	77.5463	77.6129	76.1995	77.4308	76.0725	76.1658	76.5959	77.7318	76.4241	78.4711	76.1388	76.1995	77.6207	80.3701	78.8872	76.8821	78.3779	76.736	76.4152	76.9579	76.615	76.1986	76.6512	78.4417	76.2979	78.6868	79.7988	76.8411	76.9024	77.918	77.5988	77.858	78.913	77.7259	78.4627
G18	GCA_019927085.1	Leuconostoc mesenteroides INF92	78.1251	77.6713	75.9844	77.8282	78.8324	77.135	77.3662	78.0339	78.0235	77.5079	77.752	78.4718	77.8144	78.3588	77.5676	77.9097	76.9904	77.3323	77.3757	77.68	77.0625	80.7389	77.063	77.2083	78.8232	78.5349	78.4855	77.2328	78.2881	75.9094	75.7129	75.7156	77.3881	76.5789	76.2145	76.0914	76.4605	76.8188	77.1196	76.4047	76.7065	76.5346	76.6623	76.5642	79.2461	77.0622	75.9113
G18	GCA_019927205.1	Leuconostoc mesenteroides INF3b	77.7226	75.4421	76.3923	77.0284	78.4893	80.4654	78.4813	78.3953	78.3884	77.5764	78.9645	80.0805	81.7735	80.1234	77.596	78.3714	78.2359	78.0462	78.4111	79.179	79.4357	80.6796	79.8775	80.1166	79.6454	79.8554	79.3786	78.4569	78.7327	77.747	77.9319	78.2462	78.5199	78.1562	77.911	77.952	77.4019	78.3308	77.9073	77.6642	79.4442	78.3397	78.0319	78.7386	81.5369	78.9474	77.5448
G18	GCA_019927185.1	Leuconostoc mesenteroides INF38	78.173	77.8817	76.5291	78.9294	79.572	79.1478	77.7279	78.2102	78.2119	76.9893	78.0087	79.0059	80.1197	79.6954	78.0174	78.4576	77.8527	77.4372	78.2144	78.7005	78.8549	79.9935	78.8303	79.1561	77.5681	79.4663	78.5768	78.0945	78.07	77.0986	77.1507	77.3672	77.2608	77.3877	77.0589	77.1621	76.931	77.4815	77.2823	76.8072	77.8976	77.5537	76.9401	77.1328	80.6311	77.9293	76.5921
G18	GCA_028620105.1	Leuconostoc mesenteroides IMAU80770	78.0599	75.6518	76.1844	76.763	80.3503	80.8012	80.3985	80.4647	80.4673	76.9796	77.6987	79.2257	80.2325	78.9606	77.514	78.2413	76.9085	76.7361	77.1904	78.3813	80.8164	77.9156	78.3158	78.3237	76.1956	81.7199	79.9948	76.582	77.2773	76.2607	76.1075	76.2996	75.7078	75.2571	75.4264	78.9866	74.8908	81.0836	80.9235	75.7306	77.1162	77.0081	78.8545	77.1259	81.3311	76.8009	79.3563
G18	GCA_028618795.1	Leuconostoc mesenteroides IMAU10870	78.7825	75.7896	75.8056	76.5787	79.6024	80.0028	79.5871	79.6036	79.5989	76.4829	77.2369	77.0827	78.2955	77.9098	76.8926	77.3607	76.9357	76.3794	76.7577	77.6337	80.0632	77.1416	78.1708	78.1456	77.4843	80.5231	79.7846	77.1216	78.4206	75.5635	75.3396	75.8735	76.092	76.2306	76.0715	79.2448	76.2782	79.9918	80.5902	75.7043	77.0012	77.1174	78.7176	76.7916	80.7091	77.4646	79.2434
G18	GCA_028619255.1	Leuconostoc mesenteroides IMAU11117	77.5051	75.619	76.1388	76.4266	80.1512	80.7157	81.2695	80.9541	80.9574	76.6548	77.5226	77.6111	79.8808	77.7169	77.4255	77.8297	77.4313	77.0115	77.2067	78.7148	80.0124	78.7472	78.1124	78.0031	77.3356	82.1657	81.4011	77.6833	77.762	76.4872	76.4199	77.0536	76.9644	76.7829	76.4818	80.1323	76.9265	81.014	81.8665	76.499	77.5163	77.6681	79.9106	77.8945	82.4641	77.5992	79.8335
G18	GCA_028618815.1	Leuconostoc mesenteroides IMAU11074	78.383	76.1819	76.5426	76.879	80.0313	80.692	79.7154	79.9177	79.9411	76.5024	77.3342	78.5844	79.7889	78.8355	77.8542	78.0372	77.3117	76.7204	77.1117	79.02	80.527	80.1546	79.3112	79.2669	77.6518	80.4553	79.9569	77.6709	78.5513	76.0776	76.4052	76.9029	77.2988	76.9767	76.7903	79.9099	76.6434	80.2556	81.923	76.4615	78.535	78.2642	79.6893	77.7373	81.8114	78.0665	79.8343
G18	GCA_028618855.1	Leuconostoc mesenteroides IMAU11057	79.324	76.3294	77.1495	77.3148	76.8991	78.4037	77.0775	76.998	77.0143	76.079	76.6476	78.2223	78.8853	78.2909	76.2142	76.4578	76.8767	76.2078	76.5282	78.7791	78.0983	80.4843	78.3968	78.3888	77.1815	77.3916	77.1576	76.7688	78.1639	76.2418	76.2391	76.9142	77.1333	76.5364	76.2677	76.5478	76.3028	76.9068	78.5892	76.2142	78.0366	77.0668	76.5922	77.2389	80.1693	77.7837	76.4059
G18	GCA_028618845.1	Leuconostoc mesenteroides IMAU11063	77.8762	75.4215	75.5142	76.1971	76.554	78.1071	77.7997	76.6586	76.6559	75.463	75.9909	78.242	78.5771	79.5701	76.125	78.0887	76.4646	76.0352	77.6877	79.2338	78.1715	81.3154	79.5393	78.385	78.4166	77.8748	77.0412	76.8389	78.5951	75.9571	75.4902	76.144	76.3037	76.3045	75.7671	75.9258	75.8326	76.2691	77.6024	75.6684	77.7694	76.9287	76.2555	76.9733	79.8111	76.9088	75.686
G18	GCA_028618725.1	Leuconostoc mesenteroides IMAU11071	77.3216	74.4435	74.7894	74.2977	76.2701	77.3983	77.2621	76.3699	76.3216	75.4414	76.2635	77.5209	78.2722	79.3329	75.3963	77.7539	76.4404	75.9971	77.6801	79.3853	76.9335	81.5509	78.8274	77.476	78.4247	77.0801	76.8947	76.5873	77.6809	75.6664	75.0027	75.4974	75.7716	75.4851	75.0264	75.4087	75.3705	75.2908	77.5183	74.8012	76.0563	76.5038	75.1048	75.9048	79.2191	75.7067	74.9481
G18	GCA_028620115.1	Leuconostoc mesenteroides IMAU80766	77.7971	75.1702	75.2655	76.2312	80.5141	80.7983	81.2558	81.2256	81.221	77.394	78.298	78.4761	80.4402	79.0666	77.6115	78.1594	77.5277	77.0086	77.5116	79.1777	80.6514	79.9239	78.639	78.6562	77.6652	82.0762	80.793	77.2494	77.3124	76.7438	76.8686	76.9652	76.2637	76.7243	76.1574	79.9541	76.8113	82.3368	83.4488	76.4334	78.0695	78.2475	79.3719	77.9301	82.8163	77.7056	79.5632
G18	GCA_028618945.1	Leuconostoc mesenteroides IMAU80347	77.4214	75.3769	75.7222	76.0355	80.6194	81.1899	80.7642	80.7647	80.733	77.4056	78.2123	78.8684	80.6381	79.048	77.39	77.8577	77.1492	77.1819	77.6367	78.5373	80.7204	79.0887	78.8781	78.8027	77.5704	82.5026	81.2956	77.2569	78.5893	76.1924	75.5627	76.3665	76.5042	75.5475	75.5479	78.7033	75.4607	80.9779	80.9097	75.7318	77.6717	76.8297	78.7191	77.1163	82.0676	77.2659	78.7538
G18	GCA_028620125.1	Leuconostoc mesenteroides IMAU80746	78.2505	77.3699	76.2914	77.8875	81.5288	81.0841	80.7164	80.7855	80.7821	77.2195	77.8852	78.8522	79.1749	80.5851	79.3479	79.621	76.8527	76.9805	77.1871	78.5624	80.7815	79.9588	78.8828	78.9288	77.3109	81.5987	80.2853	77.2247	78.5297	75.8037	76.357	76.4922	76.2944	75.9818	75.6952	79.1916	76.4235	80.4792	80.911	75.7572	77.4787	77.002	78.9546	76.742	81.2641	76.5546	79.2753
G18	GCA_028620215.1	Leuconostoc mesenteroides IMAU80643	76.7819	74.1081	74.706	74.6123	77.2073	77.7987	78.3615	76.7105	76.7105	76.4571	77.368	77.6864	77.4615	79.0246	76.1959	78.2075	77.186	76.8889	78.3262	78.7323	76.7714	79.02	79.0819	77.4686	77.9805	78.2387	77.8825	77.1995	78.0697	76.2409	75.7725	76.3064	76.6586	76.4612	75.9716	75.7921	76.1028	76.9365	77.1181	75.9685	76.8787	76.7431	76.1954	76.8491	78.1651	76.8671	75.8383
G18	GCA_028620185.1	Leuconostoc mesenteroides IMAU80641	78.8905	76.4591	77.12	77.5289	78.8536	79.9011	79.8271	78.3251	78.3013	77.7883	78.4368	80.4947	80.135	80.9392	77.1563	79.1744	77.8703	78.0395	79.0049	80.0286	79.4068	80.8073	80.6061	79.4712	79.9848	79.3526	79.1242	77.5466	79.0492	76.6623	75.9976	77.3893	76.908	76.8365	76.7403	76.406	76.8551	78.3888	78.0328	77.0206	79.2565	78.0972	76.7992	78.4229	80.6509	78.1149	76.5473
G18	GCA_028619235.1	Leuconostoc mesenteroides IMAU10338	78.7318	76.5587	76.6144	77.3873	77.5596	78.4231	77.1959	77.437	77.4389	76.1841	77.2295	77.5803	78.1996	77.7697	76.8951	77.7041	76.2022	76.25	76.8679	78.5122	77.9634	78.7077	77.678	77.8048	76.727	77.9634	77.2563	75.5609	77.8897	75.5927	74.8433	75.7897	75.9984	75.9791	75.4803	75.8206	76.0059	77.0901	78.9065	75.4525	76.3153	76.9216	76.3213	77.2508	77.9144	76.8289	75.8913
G18	GCA_028619095.1	Leuconostoc mesenteroides IMAU10332	78.4136	76.0229	76.2825	77.0253	78.1934	79.6543	77.7781	78.0034	78.0034	77.0839	77.9196	78.9572	79.865	79.2954	77.7981	78.0161	76.6674	76.7508	77.3012	79.4778	79.4739	80.8965	79.0153	79.2067	77.3685	79.2437	78.6711	77.2699	78.5514	76.9264	76.1157	77.0199	76.7101	76.9321	76.442	76.4075	76.9737	78.3198	79.6285	76.6886	78.2254	77.8143	77.2627	77.7922	80.742	77.8809	76.65
G18	GCA_028618955.1	Leuconostoc mesenteroides IMAU10926	77.0959	77.0202	74.8339	77.5427	78.2384	78.1385	77.1017	77.7145	77.7116	76.2821	77.042	77.3224	78.2726	78.8927	77.2661	77.7953	76.1511	76.2373	76.504	78.4296	77.4166	79.8764	77.8924	77.869	76.6159	77.7711	77.1057	75.9765	78.5791	75.4892	75.8136	76.0253	77.0096	76.3196	75.9994	76.5913	76.583	77.4952	79.0407	76.0992	77.241	76.9088	77.1113	77.1928	79.2422	77.2513	76.5134
G18	GCA_023743945.1	Leuconostoc mesenteroides DRD-141	78.2042	78.1329	77.0394	78.8437	79.5437	78.043	77.1072	77.9897	77.9897	76.4095	77.2344	78.0826	79.709	79.8573	77.68	77.9185	76.588	76.3422	77.1095	78.6117	77.488	81.0678	78.2902	78.2568	77.4023	79.2695	78.6698	77.926	78.9176	76.7581	76.8008	77.1391	77.4887	76.6515	76.6667	76.9386	76.7886	78.3933	79.015	76.677	78.2889	77.6061	76.7221	77.5663	79.9385	77.5206	76.4711
G18	GCA_028619145.1	Leuconostoc mesenteroides IMAU80261	76.3741	75.6778	74.9984	76.9391	80.1491	79.2368	78.9995	79.1536	79.1525	77.86	79.497	78.7592	79.2965	79.1396	78.1527	79.431	78.4695	77.9815	78.4631	77.8437	77.2429	79.2809	78.1675	77.9871	78.8779	79.4763	78.8433	76.9502	78.9084	76.8404	76.7688	78.6877	77.2992	77.4169	77.2006	77.3805	76.8077	78.4289	78.8352	76.9798	77.126	78.2299	78.0278	78.2241	79.9164	78.5473	78.1002
G18	GCA_028620175.1	Leuconostoc mesenteroides IMAU80744	79.919	77.5933	78.111	79.0277	81.4599	81.9948	81.8508	81.501	81.4962	78.2697	79.0813	80.3531	81.5741	80.0016	78.6933	79.367	78.7204	78.5928	78.7899	79.4798	81.6507	78.9746	79.7288	79.6845	79.4079	83.1823	81.8354	78.4809	79.7662	77.3302	77.2695	77.8613	77.6571	77.333	77.3347	80.3347	77.62	81.8388	81.1836	78.0562	79.2701	77.9924	79.8084	78.2584	82.9859	78.423	80.0285
G18	GCA_028620095.1	Leuconostoc mesenteroides IMAU80738	78.0026	78.3681	75.9141	79.1988	81.0216	81.0014	80.188	80.6748	80.6758	77.0442	77.8752	78.6202	80.5088	79.7452	78.4369	78.6661	76.6963	76.7009	77.3822	78.2969	80.7274	79.812	78.9122	78.7502	77.5836	81.3101	80.5463	76.9583	79.1693	76.2762	76.0424	76.9067	76.5033	76.3273	75.8936	79.4231	76.8032	80.2994	80.3373	76.5596	78.6306	77.2349	79.292	76.8105	82.1573	77.5033	79.4725
G18	GCA_025188365.1	Leuconostoc mesenteroides CIRM-BIA 1357	76.9241	76.2854	75.1132	76.9163	79.4468	78.6354	79.8437	79.9567	79.9532	77.8179	78.1016	77.6293	80.0833	79.1339	78.8321	78.9836	76.5693	76.5855	76.7073	77.642	78.6992	78.6501	77.2741	77.325	77.7137	80.5255	80.1874	77.4112	78.0182	76.2999	76.5285	76.9235	76.9576	77.0908	76.5197	77.9454	77.1276	79.2717	79.6115	76.4182	76.6159	77.4466	78.4721	77.1132	80.8297	77.218	77.5346
G18	GCA_003346155.1	Leuconostoc mesenteroides subsp. mesenteroides KMB_609	77.5181	75.9168	75.9596	76.3909	80.797	81.1009	80.4081	80.119	80.1228	77.9484	78.637	78.7591	80.3844	79.033	77.8846	78.3871	77.4518	76.9174	77.2136	78.796	81.0782	78.5096	78.6743	78.5905	77.1756	80.4581	80.0484	77.5184	78.356	76.3759	76.424	76.7385	76.428	76.3877	75.9988	79.4116	76.7558	80.6385	80.8833	76.6363	78.0115	77.8231	79.9699	78.0027	81.7821	77.5882	79.5124
G18	GCA_028619695.1	Leuconostoc mesenteroides IMAU80434	78.7157	76.7667	77.6631	78.0008	80.957	80.5798	82.0797	81.696	81.6877	78.7897	78.8926	78.4663	80.5467	78.8282	78.7706	79.4135	77.964	77.7558	77.5461	78.161	80.5689	78.2741	77.9271	78.2313	78.723	82.7497	81.19	77.5118	78.5839	77.8671	77.9501	78.6457	77.5692	77.7917	77.5676	80.5319	77.5821	82.215	81.9054	78.0886	78.034	77.905	80.3032	78.0573	82.413	79.1548	80.4066
G18	GCA_028620075.1	Leuconostoc mesenteroides IMAU80274	77.7833	77.3295	76.5213	77.6073	77.4592	76.995	77.2854	77.7275	77.7178	77.6221	77.7777	77.1792	77.4644	76.7351	77.2227	77.2635	76.3013	76.5439	76.3096	76.5804	78.1989	77.4117	76.3327	76.5335	77.7332	79.036	78.1306	77.1948	78.1665	76.786	76.5791	76.8831	77.2242	77.092	76.6584	77.3822	77.1671	78.4009	78.0062	76.9869	77.0186	77.4175	77.1167	76.6821	79.0348	77.7508	77.7358
G18	GCA_028619775.1	Leuconostoc mesenteroides IMAU80379	77.2615	77.3168	76.1539	78.2436	78.7752	78.2303	78.4191	78.6272	78.6043	78.3203	78.2381	78.3853	78.4313	78.8938	78.9132	78.7973	77.2082	77.4721	77.2109	77.9014	79.6627	79.0993	77.8064	77.7175	77.7942	79.1981	78.1317	77.4274	78.8785	76.6865	76.7741	77.3021	77.278	77.5443	77.1115	77.6387	77.5215	79.4166	79.0675	77.1106	77.3735	77.0444	77.2398	76.6882	78.9302	77.7928	77.273
G18	GCA_028619895.1	Leuconostoc mesenteroides IMAU80237	76.9196	76.4764	75.328	77.0936	80.8052	80.9039	80.1393	80.8768	80.8766	77.9154	77.9243	78.426	79.5184	80.2681	78.9794	79.1769	77.6005	76.996	77.0323	78.5251	80.9227	80.3937	78.4694	78.5363	76.8495	80.413	79.9751	77.3472	77.6955	76.2015	75.7692	76.9433	76.442	76.244	75.8457	79.2076	76.6542	80.805	80.5944	75.8373	77.4246	75.9742	79.8859	76.6865	81.3558	77.0749	78.9206
G18	GCA_028619755.1	Leuconostoc mesenteroides IMAU80250	76.5267	76.3729	73.5365	77.1039	79.7476	79.1593	77.9014	78.1832	78.1832	77.4236	77.7732	78.0418	78.7129	79.4026	78.2383	78.4505	77.2639	76.8099	76.9187	77.5317	78.7635	79.7425	78.5787	78.4382	77.0471	79.1482	77.7112	77.3938	78.8242	76.7116	76.7395	77.045	77.4681	77.4805	77.0989	77.7048	77.417	79.2547	79.5028	76.9263	78.7454	76.8645	77.7812	77.5826	80.313	78.0538	77.2649
G18	GCA_028619905.1	Leuconostoc mesenteroides IMAU80359	77.1497	77.8227	76.1477	78.6459	80.5161	80.0028	79.5785	79.4844	79.472	77.4603	77.2534	78.4136	79.0735	79.8825	78.4858	78.69	76.952	76.7608	76.6694	77.5713	80.2223	79.2759	77.9855	77.9728	77.5238	81.3174	80.1609	77.9804	77.7491	77.4139	76.7001	77.8247	77.1879	76.9914	76.9884	79.6382	77.3557	81.3744	80.8248	77.6688	78.8467	77.9749	80.069	78.3262	81.989	78.1843	79.525
G18	GCA_028619875.1	Leuconostoc mesenteroides IMAU80358	76.822	76.953	75.5823	77.5016	80.7806	80.7284	79.8684	79.6483	79.6491	77.1549	77.2514	78.59	79.2598	79.6853	78.6142	78.8781	77.4564	76.7355	76.7427	77.8987	80.9385	79.7913	79.1164	78.7988	76.4699	80.2517	79.1142	76.677	77.9516	76.61	76.3505	76.9143	76.5535	76.7145	76.204	79.2179	76.4357	80.4568	80.4506	76.0681	78.4933	77.3862	79.6867	77.1292	81.8891	77.3603	79.1306
G18	GCA_028620005.1	Leuconostoc mesenteroides IMAU80848	77.5537	75.4293	75.6548	76.3799	80.7576	81.061	80.5986	80.9503	80.9456	77.2454	77.3595	78.6141	79.8552	78.7947	78.5414	78.9638	77.5365	76.7432	77.8612	78.5359	80.6451	78.4052	78.195	78.5531	77.301	81.5204	80.0722	77.4711	76.7804	75.6273	75.9469	76.0609	75.9248	76.0151	75.9638	78.9475	76.3043	81.2387	81.3611	75.9644	77.7757	75.9767	79.0023	76.6898	81.0506	76.8829	78.573
G18	GCA_003346165.1	Leuconostoc mesenteroides subsp. mesenteroides KMB_608	76.7819	76.3265	75.1188	77.047	78.7959	79.0302	77.8251	78.286	78.2811	77.0052	77.5636	78.2852	79.2348	79.4116	77.8917	78.1665	77.737	77.2912	78.2147	77.9738	78.2674	78.9716	78.5671	78.4683	77.735	79.4105	78.7272	78.4486	79.4865	76.5888	76.9144	77.0133	76.771	77.2645	76.9405	76.8776	77.3013	78.2283	78.4445	77.0228	78.3206	77.9836	76.8241	78.0715	78.9151	77.9415	76.7383
G18	GCA_023743995.1	Leuconostoc mesenteroides DRD-30	78.3382	77.7071	77.1484	78.6165	78.5108	78.4005	77.6318	77.4253	77.4253	76.586	76.9116	78.15	79.1725	79.3099	77.5957	78.04	76.7406	76.7818	77.3665	77.6012	78.4373	79.3613	78.5471	78.5814	78.8117	79.1492	78.3703	77.7229	78.1524	77.4646	77.8193	78.0829	77.6063	77.747	77.5357	77.6258	77.652	78.884	78.9279	77.5885	79.0261	78.1814	78.0921	78.181	80.0147	78.4399	77.5091
G18	GCA_019927005.1	Leuconostoc mesenteroides INF117	76.7056	74.8079	74.9407	75.554	77.4795	79.4665	77.9151	77.2233	77.2208	76.8899	77.5483	78.9961	79.979	78.6995	76.4407	76.9417	77.3698	77.6336	77.9462	77.8499	78.9322	80.4906	79.0771	79.0564	77.9441	78.7165	78.6824	77.5233	78.3005	78.4604	77.7194	78.054	77.9913	77.5839	77.9873	78.4501	77.6551	78.1882	78.6682	78.0336	80.1599	78.6401	77.6021	77.9538	81.3538	78.1045	78.3525
G18	GCA_028618835.1	Leuconostoc mesenteroides IMAU80248	76.4603	74.4056	74.3773	75.2732	76.2246	77.392	76.3443	76.247	76.247	75.9209	75.9221	77.3316	77.8177	77.4875	76.007	76.4169	75.5042	75.5282	76.3265	76.369	76.8957	78.3349	77.0404	76.9477	77.8873	77.6009	77.2205	76.8806	77.1089	76.3764	76.4549	76.7215	76.6076	76.4468	76.113	76.2572	76.3496	76.9313	77.1323	76.1065	77.6247	76.4533	76.6125	76.6127	78.7969	76.5344	75.6805
G18	GCA_028619555.1	Leuconostoc mesenteroides IMAU32445	77.628	76.6869	76.1935	76.706	76.4735	76.3572	76.6445	76.5464	76.4949	76.6236	76.7435	77.096	77.4349	76.5988	75.9842	75.9187	75.8274	76.4003	76.4735	76.618	76.8056	78.284	75.9699	76.0642	78.1234	77.273	77.5134	76.6242	77.5634	76.8937	77.2333	77.1037	77.9557	77.6085	77.0547	77.227	77.9639	77.7853	77.2496	77.8088	77.824	77.4237	77.2861	77.5929	79.6779	77.5157	76.7954
G18	GCA_028619595.1	Leuconostoc mesenteroides IMAU10334	77.6977	76.2213	75.0754	76.8065	78.6558	78.964	77.6455	78.291	78.2663	77.2466	77.7804	78.0346	79.1254	79.5818	78.2645	78.3666	77.0072	77.1604	77.9848	77.9293	78.0862	80.631	78.5102	78.5616	77.2563	78.0209	77.1728	75.9879	78.3108	75.5831	75.7332	75.9168	76.0545	75.7342	75.3737	75.54	75.919	76.3187	77.1976	75.2693	77.0977	75.9773	75.9578	76.7496	78.1691	76.959	75.2796
G18	GCA_019926925.1	Leuconostoc mesenteroides INF166	77.8403	75.503	75.8579	76.3977	78.7332	79.7803	79.2391	78.8742	78.8926	78.1724	78.6697	79.2849	80.2665	79.5291	77.7844	78.2958	77.5367	77.9259	78.496	78.5937	79.712	79.6737	78.9977	79.0611	78.5558	79.0474	78.9139	76.8373	78.4342	77.5038	77.497	77.442	77.4738	77.7103	77.4989	78.0311	77.4157	78.7728	78.5116	77.4802	78.8927	77.614	78.4062	78.5215	80.5457	78.682	77.8744
G18	GCA_001184255.1	Leuconostoc mesenteroides subsp. mesenteroides LbE16	77.5843	76.3501	75.914	76.5947	78.5135	79.8779	77.6982	78.1861	78.1772	77.5954	78.1162	79.8373	80.371	80.1365	78.2197	78.3977	76.7542	76.9795	77.1181	78.8957	79.4734	81.0136	78.7496	78.8373	77.4078	77.722	77.2033	75.5793	78.0922	75.7936	75.9203	75.7092	76.9282	76.0352	75.8968	77.0428	76.7275	77.4329	78.4227	76.4377	79.1247	77.2128	76.5196	76.7039	80.3592	77.1857	77.4101
G18	GCA_001184245.1	Leuconostoc mesenteroides subsp. dextranicum LbE15	77.3262	76.4872	75.5568	77.2817	78.1012	78.5797	77.5122	77.8049	77.8215	76.5543	76.7367	78.061	78.5897	79.6991	77.5882	78.1027	76.5074	76.6782	76.7782	77.4651	78.2477	79.8521	77.8696	78.001	77.7444	77.8876	77.4301	76.9389	78.006	75.8009	75.565	76.6156	76.043	76.0593	75.7837	75.8421	76.2463	76.8753	76.8085	75.8977	77.3262	76.67	76.3238	76.5845	78.6161	76.8714	75.7292
G18	GCA_028620225.1	Leuconostoc mesenteroides IMAU80598	78.1946	77.0783	77.1243	77.5983	78.6787	78.9064	79.3107	78.4166	78.4148	77.5301	77.5017	78.701	79.1496	80.536	78.3056	79.5732	76.9556	77.062	78.3851	79.6896	78.8841	80.6676	79.6759	78.5639	79.3007	78.6844	78.3883	77.0924	78.8995	76.718	76.2845	76.8894	76.9872	76.6392	76.4024	76.8965	76.835	78.2931	78.2912	76.6928	78.2385	77.8968	77.7389	77.3083	79.8912	77.6821	76.848
G18	GCA_028619195.1	Leuconostoc mesenteroides IMAU80298	77.4652	75.1109	75.8393	76.0612	77.8704	78.6408	77.9211	77.4983	77.4983	77.039	77.3433	78.4097	78.8679	78.399	77.0168	77.2622	76.4112	76.7811	77.0279	77.4084	78.5553	78.7349	78.271	78.1561	77.3542	79.3373	77.7324	76.6286	77.1757	76.1335	75.9794	76.1585	76.1239	75.8464	75.489	76.3727	75.8454	78.0281	78.0548	75.5398	77.3669	77.115	76.5593	76.5313	78.99	76.8641	76.2047
G18	GCA_028619795.1	Leuconostoc mesenteroides IMAU80235	79.3075	76.3448	77.9008	78.1923	79.3428	80.5617	80.7665	80.4957	80.4926	78.9455	79.6015	80.1561	82.3458	80.0714	78.374	78.7135	78.1718	78.0826	77.7964	79.1303	80.6582	79.8221	80.0453	79.8774	79.3407	83.0163	81.5933	79.2363	79.2467	77.8578	77.608	78.2947	78.0417	77.6606	77.5945	78.3867	77.9811	80.5691	80.4121	77.8418	79.9175	78.2151	78.7608	78.2868	82.2782	78.8411	78.4969
G18	GCA_028619455.1	Leuconostoc mesenteroides IMAU32175	78.051	77.0605	76.8023	77.656	78.2798	78.0664	77.3204	78.2471	78.244	76.3387	76.8141	77.1687	78.4479	79.1699	77.6711	77.6832	75.9916	76.0766	76.5257	76.672	77.9698	78.538	77.7679	77.8352	76.1339	77.973	76.7607	75.8327	78.336	75.8597	75.704	76.4281	75.9407	75.8737	75.3708	75.7016	75.6386	77.6242	77.5098	75.3152	76.4198	76.1732	76.1465	76.0264	78.507	76.6929	75.9988
G18	GCA_028618715.1	Leuconostoc mesenteroides IMAU11106	77.6596	77.5344	76.3628	78.3278	77.9163	78.2981	77.3536	77.8358	77.817	75.7728	77.1074	78.059	79.4322	79.6482	76.5737	77.3341	76.7113	76.2548	77.3292	77.9914	77.7722	80.4624	78.4168	78.1919	78.1638	78.7122	78.1536	77.6119	78.0849	76.0691	75.7287	76.0317	76.3028	75.3013	75.4561	75.2684	75.3973	76.0053	78.3999	74.6811	76.514	76.2819	75.0796	76.1059	78.5523	76.4686	74.9698
G18	GCA_025188285.1	Leuconostoc mesenteroides CIRM-BIA 1972	78.5168	78.1141	77.4556	78.6214	80.1407	79.6061	79.2567	79.3399	79.322	77.8191	78.8505	79.3376	80.6603	80.7725	78.8552	79.3714	78.2632	77.965	78.5302	79.415	79.1931	80.6537	79.6043	79.5233	78.896	80.3783	78.9231	77.9471	79.0614	77.4469	76.5911	78.1423	77.8231	77.7553	77.476	78.0651	77.6592	79.6597	80.896	77.6568	78.6316	78.4959	78.0818	78.1065	80.4585	79.0801	78.126
G18	GCA_025188385.1	Leuconostoc mesenteroides CIRM-BIA 1146	79.4445	76.2772	77.174	77.5757	78.2553	79.1634	78.2179	78.7105	78.7144	77.3912	78.3626	79.1785	80.7014	79.6619	77.0357	77.6605	77.6325	77.199	78.425	78.1405	78.3231	78.2872	78.9365	79.3782	78.6762	79.8527	78.9798	77.9774	78.8284	76.8892	76.987	77.0974	77.3872	77.2091	76.7252	76.6222	76.9501	78.0974	78.1876	76.8207	77.7036	78.2538	76.7836	77.58	79.2984	77.9333	76.8008
G18	GCA_019926985.1	Leuconostoc mesenteroides INF131	78.4366	76.7838	77.1608	78.0077	79.0505	78.8857	77.7005	78.078	78.0672	76.692	77.5436	78.6154	79.9014	79.7495	77.6322	78.5789	76.9162	77.2071	77.4076	80.2725	78.4821	80.157	79.2538	79.1681	78.3572	78.5245	77.9571	76.5328	78.9576	77.0443	76.8241	77.239	77.5839	77.1895	77.0955	77.3557	76.7844	78.1829	79.2821	77.4708	78.2523	78.3758	78.3269	79.2285	80.2147	79.1258	78.2053
G18	GCA_002092705.1	Leuconostoc mesenteroides subsp. mesenteroides LN32	78.6343	76.695	77.7266	77.6871	78.3906	79.9356	79.1601	78.9246	78.8947	77.2501	78.0516	78.5853	79.2775	80.4548	77.421	79.487	77.2113	77.5135	78.529	79.9928	79.2279	79.9365	80.3918	78.5224	79.437	79.0449	78.3476	77.2408	78.0362	77.4452	76.7621	76.7978	77.6552	77.6652	77.0116	77.5095	77.3452	78.2049	78.2083	77.4879	78.8709	78.5075	78.5376	79.3827	79.5039	79.0408	78.1761
G18	GCA_019927125.1	Leuconostoc mesenteroides INF82a	79.1066	77.5411	77.0128	78.3848	82.0362	82.3863	81.1726	82.439	82.4343	77.8121	79.0537	80.1035	82.4246	81.9518	78.9389	79.8502	77.5958	77.9876	78.461	79.3426	81.3762	81.4299	80.2971	80.243	80.6035	82.913	81.7607	77.3039	79.4552	77.0714	77.2842	77.7705	78.0094	77.1088	76.9351	79.6085	77.2005	80.5222	81.3093	77.1284	79.6634	79.138	80.3322	79.0425	82.9292	79.3941	79.8982
G18	GCA_002092775.1	Leuconostoc mesenteroides subsp. mesenteroides LN34	77.4582	76.4763	76.2173	77.3513	79.7393	78.5391	77.9274	79.13	79.1363	76.8998	77.9712	76.5287	77.9309	78.1059	77.6368	78.0697	76.0862	76.2541	76.5574	77.3906	77.7916	76.4422	76.5251	76.474	78.2833	79.2354	78.3681	76.2533	78.0566	76.8851	76.4084	77.1565	76.1666	76.7121	76.3211	77.4472	76.6507	78.313	78.9471	76.0732	76.1071	77.6289	78.1865	77.876	79.31	78.7853	78.3008
G18	GCA_007990145.1	Leuconostoc mesenteroides subsp. dextranicum NBRC 100495	76.4529	74.6044	74.5015	74.5577	80.0745	78.8496	79.5832	79.4784	79.5006	77.2299	77.2018	76.0601	76.9517	76.1368	76.8771	76.8494	76.0993	76.0324	76.1437	76.4756	79.1825	76.3785	76.1829	76.1976	78.4198	80.1881	79.5948	76.7415	76.6847	77.3367	77.1181	77.5998	77.0652	77.6188	77.0468	80.2723	77.4619	81.1491	81.155	77.4243	77.4516	77.3933	80.4343	77.5669	81.2916	77.7026	80.7385
G18	GCA_018336555.1	Leuconostoc mesenteroides wikim19	78.858	77.5234	77.1079	77.1697	80.9962	80.2898	80.4924	81.4232	81.4179	78.4613	78.6558	78.3515	79.0023	77.9959	78.1766	78.0104	77.3245	77.7634	77.283	77.4107	79.9728	77.668	77.7649	77.6414	79.3871	80.8432	80.1247	77.4658	78.1302	77.9298	77.3702	77.3952	77.4697	78.0232	77.3787	80.2032	77.5939	80.5975	80.628	77.6799	77.4306	77.9964	79.4404	78.0708	80.887	78.1022	80.7202
G18	GCA_001047695.1	Leuconostoc mesenteroides subsp. dextranicum DSM 20484	78.9931	77.561	77.3332	77.3241	80.7732	80.0403	80.5822	80.95	80.9755	78.3711	78.5444	78.3843	79.1444	78.0366	78.0312	77.7784	77.2206	77.7648	77.0881	77.5361	80.056	77.451	77.4799	77.5008	79.7295	81.2222	81.0705	78.1605	79.427	78.3819	77.5591	78.0381	77.8332	78.2164	77.797	80.6256	77.8817	81.3781	81.3365	78.2645	78.2141	78.2656	79.9432	78.5723	80.8129	78.5787	80.9517
G18	GCA_025188425.1	Leuconostoc mesenteroides CIRM-BIA 433	79.0206	76.7187	77.1802	77.2388	76.9172	77.1116	76.9788	76.6851	76.6603	76.7859	77.2669	77.4292	77.0979	77.1198	76.2729	76.7385	77.4091	76.9071	76.8815	77.8601	76.3912	78.3177	76.8582	76.9317	77.554	77.7306	77.8515	77.6838	78.0885	77.1356	76.9224	77.3739	76.8761	77.085	76.7651	76.8263	77.3023	77.763	78.946	77.2611	77.2013	78.0151	77.7367	78.0855	77.7665	78.3197	77.6604
G18	GCA_005864365.1	Leuconostoc mesenteroides FAM 18356	79.7745	77.8651	78.5667	78.725	80.9124	81.4285	81.1101	81.3907	81.4032	78.7436	79.8954	79.7077	79.7001	79.131	78.1484	78.969	79.1916	79.0824	79.1055	80.0477	79.9333	80.5616	78.6768	78.947	78.3724	79.9705	79.6053	77.1041	79.5034	78.0977	77.5792	77.9338	78.588	77.7915	77.6789	80.0996	77.7721	81.1794	82.3994	78.0732	78.1361	79.2818	81.2796	79.6845	81.5043	79.8196	80.9091
G18	GCA_002148235.1	Leuconostoc mesenteroides subsp. mesenteroides FM06	80.1617	78.7911	78.7986	79.7662	81.9792	82.0664	81.7967	81.8919	81.8817	79.0732	79.8219	79.7456	79.9719	79.6253	79.0875	79.4844	79.1257	79.0697	79.0763	79.628	81.0014	80.5684	79.3112	79.2406	78.5082	82.6656	81.1623	78.6486	78.7216	77.6942	77.6737	78.1666	78.3637	78.1614	78.0749	80.7588	78.3429	83.2179	83.8442	78.2791	78.2777	79.6185	81.9312	80.0529	82.6111	80.2242	81.472
G18	GCA_002092565.1	Leuconostoc mesenteroides subsp. mesenteroides LN05	78.9404	78.4662	78.954	79.9983	82.2134	82.7852	82.4545	82.1964	82.191	80.2483	80.5003	80.5873	80.8906	80.299	79.4599	80.1721	79.756	80.3136	79.7166	80.0821	81.7905	80.7133	79.7656	79.9254	80.4245	83.568	82.1646	79.6692	80.2843	78.987	78.0044	79.1641	79.4225	79.4784	79.507	81.1729	79.0974	84.3949	83.8706	80.4001	80.1693	80.2313	82.3185	81.7405	82.4283	81.0617	81.7418
G18	GCA_001184265.1	Leuconostoc mesenteroides subsp. cremoris LbT16	79.141	76.8258	77.0907	77.8895	80.9582	80.9445	80.8106	80.7978	80.7931	77.5987	78.2024	78.6535	78.3784	78.5396	78.1234	78.5023	78.1303	77.9376	77.6231	79.1452	80.4486	79.6147	77.852	77.9703	77.8291	81.3978	79.8451	77.1339	77.6492	76.9354	76.9321	77.3382	77.9188	77.2183	76.6625	79.5281	77.286	82.444	83.1957	77.4089	77.4515	78.5493	80.964	78.9707	81.4041	78.9421	80.1801
G18	GCA_019927245.1	Leuconostoc mesenteroides INF2	78.2035	77.8469	77.3052	79.0328	80.332	80.2943	79.9254	79.7785	79.7717	78.4837	78.7949	80.1439	80.7235	81.0551	79.5229	79.6998	77.4385	78.1942	78.0727	79.2231	80.5328	81.0215	79.6386	79.4276	78.1999	79.5854	78.342	76.8479	78.8061	77.3218	77.3303	77.6584	78.0504	77.5653	77.4351	78.4644	77.7466	80.1547	79.7959	78.412	79.4741	78.5618	78.7944	78.7578	80.5526	78.7189	78.4348
G18	GCA_019927025.1	Leuconostoc mesenteroides INF98	77.4262	77.2946	76.2397	78.5701	81.5722	81.2402	81.5717	81.6847	81.6369	77.9245	78.4122	79.3554	81.2232	80.6653	78.9722	79.1498	77.9435	78.2657	77.801	79.3069	81.1846	80.7215	79.2512	79.0399	78.3185	82.0973	81.9382	78.0033	79.3983	76.3751	76.3764	77.3115	76.8547	76.31	76.2758	79.2959	76.9346	80.7734	80.4687	77.3892	78.6255	78.313	79.4851	77.8079	81.5845	77.7449	78.8388
G18	GCA_028619735.1	Leuconostoc mesenteroides IMAU11088	77.7592	75.7904	75.5267	76.4658	77.7755	78.4758	77.8422	77.4792	77.4416	76.5589	77.0244	78.208	78.819	78.4123	76.6451	77.0246	76.4161	76.4732	76.826	79.0089	78.2373	79.6952	78.3879	78.3652	76.6383	77.8843	77.1085	76.0994	76.8173	75.2191	75.2002	75.4014	75.9713	75.9419	75.6545	75.8763	75.843	76.767	78.1802	75.4602	76.9599	76.2249	76.4329	76.3509	78.5248	76.8115	75.8408
G18	GCA_028620025.1	Leuconostoc mesenteroides IMAU80333	78.311	76.4539	77.1954	77.6662	80.1032	80.3847	80.2999	79.9546	79.9476	77.4743	77.7328	79.4691	79.0112	78.4491	77.1793	77.5801	77.1228	77.2642	77.5461	79.9896	80.3147	80.9784	78.8249	78.816	76.1261	79.5309	78.526	75.8377	76.7229	75.6601	75.6952	76.3782	77.008	74.9023	75.5649	78.2678	75.5089	79.5769	80.5533	75.6	77.2984	76.7003	78.5691	76.5728	81.5142	77.069	78.4229
G18	GCA_028619925.1	Leuconostoc mesenteroides IMAU80339	79.0084	77.1994	77.2105	78.2557	81.5763	81.5851	81.6256	81.0582	81.0118	78.5691	78.6228	80.7395	80.4404	80.207	78.0792	78.6561	77.7738	78.3902	78.1147	80.7072	81.9253	81.7031	79.7097	79.6786	78.259	80.4737	79.9117	76.5505	78.76	76.6313	77.1369	77.6822	77.6585	76.3662	76.91	79.3057	76.5895	81.1863	81.5956	77.5801	78.7893	78.5527	79.5512	78.5916	82.4204	78.4763	79.5384
G18	GCA_028619165.1	Leuconostoc mesenteroides IMAU80290	77.0461	76.4759	75.4627	77.5764	80.541	80.4294	79.6903	79.4407	79.4415	76.6875	76.5535	78.9813	79.3939	78.5566	78.691	78.5583	76.7357	76.6952	77.5361	78.674	80.5092	80.682	78.5828	78.6074	75.8023	79.1241	78.0383	75.9826	77.8712	76.6084	76.5274	77.1838	77.0297	75.8708	76.1275	78.7411	76.0607	79.9042	80.9956	76.0888	77.9064	77.1697	79.4825	77.5241	81.1934	77.7539	78.7626
G18	GCA_028619075.1	Leuconostoc mesenteroides IMAU80391	77.3651	76.4855	75.3574	77.114	81.2125	80.9484	80.2881	80.0924	80.0933	76.9594	77.0993	78.8938	79.8306	79.0226	79.0757	78.8996	77.8835	77.3188	78.0773	78.369	80.8637	80.7717	79.2381	79.2378	76.2917	79.392	78.4056	77.1895	78.0478	76.3047	76.1369	76.7388	76.5651	75.2835	75.4444	78.1473	75.5888	79.4297	79.8905	75.5187	77.3657	76.6423	78.8348	76.6273	80.8049	76.6738	78.0476
G18	GCA_028620055.1	Leuconostoc mesenteroides IMAU80327	77.4801	76.4294	75.4495	77.2726	80.494	80.5232	79.5978	79.292	79.296	76.4534	76.526	79.1792	79.2165	78.4488	78.6916	78.8774	77.5743	77.0665	77.7332	77.9699	80.1752	80.2451	78.8318	78.9011	76.6052	79.4269	78.5879	76.9255	77.7313	76.365	76.08	76.9904	76.649	75.2928	75.6883	78.5716	75.4218	79.6829	79.7282	76.28	77.7242	76.3392	78.81	76.7901	80.6684	77.3287	78.2412
G18	GCA_028619215.1	Leuconostoc mesenteroides IMAU80407	77.7523	77.4695	76.3299	78.609	80.6101	80.5125	79.8102	79.5383	79.5392	76.879	76.8393	78.9107	79.408	78.9578	78.8194	78.7627	77.2389	76.6532	77.4608	77.9616	80.3918	80.1726	78.877	78.8378	76.4762	79.5736	78.3826	77.0309	78.2103	76.1995	76.4866	76.9256	76.603	75.6503	75.7385	78.0153	75.7022	79.6808	79.962	75.7969	77.6126	76.8591	79.1451	77.1383	81.2712	77.3958	78.3193
G18	GCA_028619135.1	Leuconostoc mesenteroides IMAU80346	77.4111	76.2541	75.1103	77.1568	81.0284	80.437	79.6571	80.3047	80.3047	75.9948	76.6296	78.3752	78.8074	79.2544	76.9472	77.1266	76.018	76.069	77.1542	77.2613	80.147	78.8027	77.8056	77.844	76.6838	79.8137	78.6509	76.3557	77.1162	76.309	76.3437	77.375	76.7161	76.0718	75.8899	78.5337	76.3823	80.1516	80.9295	75.7749	77.5994	77.2984	79.067	77.1109	81.8033	77.0584	78.4764
G18	GCA_002092625.1	Leuconostoc mesenteroides subsp. mesenteroides LN08	77.6246	76.5245	76.1393	77.3423	79.8743	79.8111	79.2605	80.6831	80.669	77.551	78.4901	80.1948	81.3959	80.5841	78.0954	78.4065	77.7325	77.7541	78.9085	78.9188	80.0422	81.3306	79.84	79.9989	77.4725	79.4651	78.5944	77.0528	78.6115	76.4883	76.3695	75.8926	76.9209	76.4573	76.3266	77.642	75.6193	77.9609	78.5792	76.3043	78.4425	77.3343	77.0414	77.7966	81.0813	77.8712	77.2203
G18	GCA_024329625.1	Leuconostoc mesenteroides Kef-w6	79.0514	76.8132	77.4503	77.7046	81.8258	81.7369	81.6463	81.7719	81.7592	78.4177	79.0602	79.7753	80.8057	79.9847	78.6635	78.6534	77.9498	78.0654	78.9209	79.0202	81.6858	79.5205	79.3681	79.2726	78.0863	81.5937	81.2819	77.8372	78.2048	77.1271	76.932	77.4437	77.5174	77.3332	77.3597	80.3549	77.1746	81.8722	81.9136	77.9499	79.2072	78.244	80.0675	78.3978	81.9144	78.9286	80.2239
G18	GCA_024329405.1	Leuconostoc mesenteroides Kef-m16	77.9712	75.7722	76.4619	76.9106	82.44	82.4453	82.6143	82.8016	82.7906	79.3596	80.1404	80.1604	81.5255	80.2504	79.2557	78.8419	78.4136	78.6458	79.3737	79.5997	82.2816	79.5644	79.8769	79.742	78.3095	81.907	81.2385	77.4949	79.078	77.6955	77.7377	78.1373	77.2194	77.5863	77.6127	80.5319	77.2643	82.3097	82.3942	77.8803	79.1677	78.3789	80.2936	78.3782	82.3115	78.9579	80.401
G18	GCA_028620295.1	Leuconostoc mesenteroides IMAU10875	78.7772	77.3846	76.2305	78.2478	80.8175	81.4023	80.5652	80.6732	80.6686	76.9754	77.5227	79.1693	80.0878	79.7976	78.0094	78.2512	77.5697	76.9398	78.1719	79.9329	81.186	81.1539	79.4646	79.5292	76.929	81.2007	80.0099	77.5185	78.9044	77.0622	76.4293	77.3675	77.9293	77.0746	77.1137	79.7106	77.1113	80.7572	82.1027	76.9314	78.9787	78.2979	79.832	78.4344	81.6823	78.4552	79.4544
G18	GCA_028618765.1	Leuconostoc mesenteroides IMAU11005	77.5523	76.3211	75.3307	77.5144	82.3819	82.2514	82.4411	82.5381	82.5432	77.7977	78.1998	78.5561	81.3033	79.6254	79.5179	79.4282	77.2259	76.5215	77.598	78.8592	82.2068	79.2397	79.1466	79.1913	77.6832	83.649	82.2318	77.9006	78.1928	76.9563	76.8328	78.101	77.3768	76.9222	76.861	81.2616	77.1707	82.761	83.3506	76.9342	78.5337	78.4591	81.8673	78.68	83.5256	78.9707	81.2301
G18	GCA_028619605.1	Leuconostoc mesenteroides IMAU10846	78.4222	77.2826	75.5486	78.1205	81.9187	81.0866	80.4655	80.8891	80.9068	77.5057	77.8419	78.9936	80.2778	80.5532	79.3257	79.4126	77.7714	76.9282	77.9067	78.9479	81.2745	80.8596	79.949	79.7022	76.5798	79.7219	78.5283	77.2561	77.7087	76.7192	76.0451	77.2315	76.5098	76.2915	76.3351	78.9904	76.2882	79.5037	80.0181	76.0802	78.0155	76.8167	79.2004	77.0535	81.1685	77.3612	78.914
G18	GCA_028619575.1	Leuconostoc mesenteroides IMAU11028	77.5463	77.0843	75.2744	77.7423	82.4839	81.0187	81.0993	81.0239	81.027	77.3042	77.5369	79.1272	80.4192	80.5949	79.5085	79.702	77.9262	77.1014	78.1557	79.0787	81.3649	80.9211	80.0597	79.8112	76.9246	79.9523	79.1278	77.6121	77.6845	76.1981	75.8764	76.6287	76.867	76.7313	76.4788	79.3953	76.9261	80.0335	80.9891	76.4249	78.2255	77.4201	79.802	77.6951	82.0632	77.7594	79.6225
G18	GCA_028619105.1	Leuconostoc mesenteroides IMAU10891	78.1931	77.7675	76.1267	78.7538	81.9576	80.7115	80.3332	80.7516	80.7582	76.9579	77.394	78.6042	79.2971	80.2107	78.9471	79.193	77.3867	76.5891	77.4945	78.4878	80.6141	80.8171	78.9743	78.7929	77.1321	80.0608	79.3361	77.5206	78.3063	76.1861	76.6699	76.9457	76.1937	76.1572	76.406	79.3623	76.7055	80.3599	81.0092	76.2009	77.7956	77.3193	79.6041	77.4162	81.5906	77.6851	79.3259
G18	GCA_028618895.1	Leuconostoc mesenteroides IMAU11034	78.8804	78.2929	76.3555	78.9582	81.6342	80.955	80.3675	80.5665	80.5638	77.434	77.6708	79.2459	80.0901	80.7494	78.8317	79.1922	77.6322	76.8019	78.09	78.8376	81.1057	81.2694	80.064	79.8861	76.9301	80.5078	79.3033	78.0244	78.4094	76.4781	76.4272	77.3146	77.0593	76.7708	76.9419	79.5694	77.1598	80.4389	81.2483	76.5831	78.6631	77.6982	79.9802	78.2299	81.8122	78.1839	79.5484
G18	GCA_028618935.1	Leuconostoc mesenteroides IMAU10916	77.9057	77.3953	75.464	77.9162	81.589	80.1369	79.8281	80.1602	80.1623	77.1498	77.1137	77.8793	79.074	79.8872	78.8463	78.8941	76.5998	75.9568	76.9975	78.0952	80.4591	79.8427	78.5552	78.2977	76.9662	79.8719	79.1559	77.8069	77.7478	76.7019	76.5713	77.0588	76.0973	76.3259	76.3074	79.2464	76.9885	80.1841	80.7693	76.4166	78.0405	77.0422	79.7426	77.2608	80.8472	77.8767	79.5825
G18	GCA_028619045.1	Leuconostoc mesenteroides IMAU10907	78.7324	78.6324	76.6088	78.7788	81.9075	80.2805	80.468	80.5792	80.5406	77.5436	77.7504	77.9492	79.5462	79.8878	78.7113	78.8318	77.4387	76.7441	77.5094	78.2374	80.3627	79.5271	78.6668	78.5448	77.0265	80.4493	80.199	78.2155	78.1168	77.0396	76.7457	77.712	76.1891	76.8266	76.7384	79.5463	77.4433	80.6908	81.1749	77.1671	78.3159	77.3691	80.3165	77.7321	80.8959	78.0981	79.9208
G18	GCA_028619035.1	Leuconostoc mesenteroides IMAU10910	77.6812	77.0578	75.4863	77.9779	81.9495	80.5855	80.7168	81.0807	81.0831	77.4512	77.6418	78.1036	79.061	79.9086	78.6652	78.9627	77.699	76.9086	77.6639	78.6477	80.458	79.8762	78.8721	78.6688	77.0945	80.5987	79.8802	77.8389	78.5354	76.6884	75.8541	76.837	76.0923	76.2278	76.3418	79.6766	76.1542	79.8921	80.6939	76.1061	77.0946	76.674	79.3709	77.0102	80.605	77.5869	79.4992
G18	GCA_025188345.1	Leuconostoc mesenteroides CIRM-BIA 427	77.7375	75.8867	75.8039	76.0645	79.9588	81.2053	80.57	80.5329	80.5507	77.5439	77.5643	77.1426	79.2297	77.3364	77.893	77.9425	76.288	76.4358	76.4355	76.7125	80.4019	77.4553	76.4585	76.4756	76.9463	81.9859	80.623	77.2985	76.315	76.6096	76.7554	76.8174	76.3707	76.4297	76.5255	79.1893	76.3933	80.0508	79.789	76.4601	76.3666	76.7396	80.0645	76.5128	81.01	77.0405	79.6137
G18	GCA_029823385.1	Leuconostoc mesenteroides DSM 20346	77.1074	75.5804	75.3997	76.8838	78.7503	78.9228	77.7052	77.6051	77.5946	76.699	76.8987	78.7568	79.798	79.5159	76.8337	76.9345	75.977	76.271	76.9209	77.5393	78.9237	77.3849	77.9965	78.0746	77.3683	78.5238	77.7787	75.869	77.4054	77.0941	77.0054	76.7498	76.4216	76.0054	76.1215	76.8824	76.298	78.5182	78.6346	76.7455	77.8904	77.3519	77.5943	77.6508	79.0888	77.4059	77.2435
G18	GCA_007992255.1	Leuconostoc mesenteroides subsp. cremoris NBRC 107766	79.1394	77.8555	77.7145	79.0278	79.4283	79.8157	78.8012	78.4476	78.4644	77.3382	77.4189	79.1145	80.0163	79.5498	77.9839	78.0684	77.2002	77.2456	77.8784	78.5309	79.9831	78.433	78.8489	78.8811	77.664	79.1355	78.2363	76.3759	77.0183	77.6888	77.4575	77.5507	77.6403	77.4008	77.5802	78.8511	77.7123	79.6329	80.0386	77.9011	79.1523	78.7327	79.6621	78.9882	80.7257	78.769	78.6967
G18	GCA_902374135.1	Leuconostoc mesenteroides MGYG-HGUT-01341	78.2272	76.7253	76.3656	78.1363	79.1531	79.2431	78.2921	78.2811	78.2728	76.6879	76.8301	79.0912	79.6501	79.3609	77.4646	77.6303	76.5803	76.6471	77.1607	77.8786	79.5704	77.79	78.2431	78.3018	77.9905	79.174	78.3466	76.7153	78.0629	76.7428	76.4493	76.7957	76.8344	76.8595	77.0242	77.8312	76.6122	78.8601	78.929	76.9118	78.0769	77.7956	78.2385	77.9456	79.784	77.7393	77.69
G18	GCA_000160595.1	Leuconostoc mesenteroides subsp. cremoris ATCC 19254	78.2272	76.7253	76.3656	78.1363	79.1531	79.2431	78.2921	78.2811	78.2728	76.6879	76.8301	79.0912	79.6501	79.3609	77.4646	77.6303	76.5803	76.6471	77.1607	77.8786	79.5704	77.79	78.2431	78.3018	77.9905	79.174	78.3466	76.7153	78.0629	76.7428	76.4493	76.7957	76.8344	76.8595	77.0242	77.8312	76.6122	78.8601	78.929	76.9118	78.0769	77.7956	78.2385	77.9456	79.784	77.7393	77.69
G18	GCA_002092155.1	Leuconostoc mesenteroides subsp. cremoris LMGCF04	78.1788	76.441	77.0612	77.4931	78.6076	78.7773	78.3986	78.1779	78.1635	77.743	78.2045	79.8142	80.2721	79.7437	78.0181	78.0083	77.173	77.266	78.1199	78.4608	79.501	78.5792	78.7999	78.7712	77.5935	78.8295	77.6671	76.8503	78.4061	76.6889	77.0902	77.4266	77.1318	76.7109	76.7222	77.2926	76.8815	78.2523	78.1814	77.0894	78.204	77.0524	77.9136	77.8612	79.1769	78.2809	77.419
G18	GCA_002092045.1	Leuconostoc mesenteroides subsp. cremoris LMGCF01	78.8944	77.0981	77.5286	78.2466	78.7518	79.3443	78.2556	78.3894	78.4059	77.418	78.3197	79.3153	80.1208	79.9965	78.1078	78.4318	77.3828	77.5946	78.4655	78.4794	79.3595	78.8588	79.0423	79.1559	78.4055	78.3722	77.4465	76.6314	78.8267	77.5795	77.6197	78.0443	77.4542	76.7713	77.2748	77.5833	77.3221	78.963	79.0456	77.8664	79.291	77.5856	77.9941	78.0763	79.5373	78.4396	77.7521
G18	GCA_002092085.1	Leuconostoc mesenteroides subsp. cremoris LMGCF05	79.4546	77.76	78.3737	78.8082	79.4335	78.77	78.9066	78.7608	78.7661	78.092	78.7145	78.8775	79.8099	79.1109	78.5196	78.7036	77.889	78.122	78.7728	78.1593	78.4423	78.0208	78.2197	78.1085	79.0969	79.44	78.8143	77.3155	79.0022	77.1311	77.1161	77.6122	77.4503	76.4889	76.7804	77.2344	77.0392	78.6874	78.4615	77.3235	77.4532	77.2288	77.7377	77.4191	78.3528	77.7263	77.0339
G18	GCA_002092145.1	Leuconostoc mesenteroides subsp. cremoris LMGCF03	79.1731	77.4967	78.2876	78.6791	78.3576	78.7295	78.0739	77.8725	77.8562	77.5665	78.0733	79.6231	79.8814	79.8079	77.7777	78.0859	76.9115	77.0915	77.7506	78.1765	79.0523	78.2753	78.5046	78.557	78.01	78.2398	77.9025	76.2274	78.4146	77.5695	77.7195	78.6017	77.5369	77.2534	77.5881	77.8272	77.2568	78.9043	78.8248	77.644	78.9404	77.7435	77.9968	77.8504	79.5819	78.5743	77.9178
G18	GCA_002092135.1	Leuconostoc mesenteroides subsp. cremoris LMGCF02	79.3309	77.1232	77.6662	78.491	78.4975	78.8762	78.323	78.3042	78.2833	77.7402	78.1838	80.0097	80.3287	79.7248	78.0445	78.295	77.1881	77.4591	78.4013	78.6044	79.2554	78.2889	78.9043	79.117	78.8615	79.1604	79.3414	77.3834	78.8885	77.6068	77.5738	78.4376	77.7911	76.9753	77.4592	78.0348	77.3513	79.0702	78.7769	77.8415	78.9772	77.597	78.0928	77.6632	79.6745	78.1578	77.5103
G18	GCA_002092615.1	Leuconostoc mesenteroides subsp. cremoris LN07	79.4605	77.4215	77.7287	78.8421	77.8878	77.0259	77.187	77.3538	77.3542	77.0511	77.4598	77.435	77.8009	77.75	77.1578	77.442	76.0865	76.458	76.8886	76.5085	76.9835	76.4147	76.5082	76.5447	76.7577	78.1834	78.2061	76.712	78.0217	76.4178	76.0688	76.7895	76.253	75.2583	75.836	76.3803	75.8436	77.5692	77.2754	76.4265	76.6701	76.4505	77.2404	77.6513	77.1356	77.8218	76.9557
G18	GCA_000447945.1	Leuconostoc mesenteroides subsp. cremoris TIFN8	79.9102	76.2321	77.1201	77.2865	81.6494	80.6286	81.6153	81.0675	81.1221	77.9116	78.4948	79.3605	79.1125	79.5999	78.1054	78.6341	77.7971	77.9603	78.5515	78.9278	81.3613	77.6049	77.7959	77.78	78.5896	81.9037	81.4624	78.234	78.8701	77.3208	77.5703	77.7935	78.0918	77.1527	77.2062	80.2086	77.457	83.0914	83.4054	77.7623	77.7855	78.4218	79.8403	78.7168	81.6946	77.6559	80.0556
G18	GCA_002092385.1	Leuconostoc mesenteroides subsp. cremoris LMGCF12	78.0733	75.7529	76.7723	77.2833	79.323	79.5372	79.3013	78.8577	78.8586	77.02	77.6753	78.9602	79.3741	78.9888	77.2252	77.6038	76.6164	76.8804	76.9332	77.4701	79.1723	77.4532	78.0105	77.943	78.1385	78.779	78.3094	75.9496	77.8977	76.9119	77.1364	77.303	76.2979	75.6109	76.0998	77.7956	75.6565	78.8289	78.5248	76.334	77.502	76.8126	78.1208	76.9941	79.353	77.5134	78.2151
G18	GCA_002092465.1	Leuconostoc mesenteroides subsp. cremoris LMGCF13	77.7775	74.9702	75.6787	76.9141	80.4502	80.5845	79.9554	79.6206	79.5923	77.8235	78.2935	79.979	80.3545	80.1803	78.3992	78.7582	77.3897	77.5403	77.8111	78.4131	80.351	78.6411	79.015	79.1884	78.2117	79.5603	79.1642	76.6764	77.7569	77.0723	76.3644	77.5297	77.256	76.4714	77.2154	78.7423	76.6405	80.1454	79.8433	77.6166	78.8187	77.5818	78.87	77.8305	80.5435	78.3896	78.8537
G18	GCA_002092315.1	Leuconostoc mesenteroides subsp. cremoris LMGCF11	78.1108	75.6107	76.5651	77.3079	78.6649	78.2758	78.3189	78.14	78.1139	75.8554	76.2211	78.714	79.1304	78.5715	76.0931	76.3596	75.5016	75.4558	75.8517	76.852	78.5206	76.8874	77.2614	77.3109	76.7775	78.721	78.3407	76.0458	77.1212	77.4419	76.9992	77.6721	77.5301	76.22	76.691	78.5058	75.6987	79.786	79.457	77.1849	78.3113	76.6689	78.3281	77.4445	80.3107	78.0623	78.4856
G18	GCA_002092245.1	Leuconostoc mesenteroides subsp. cremoris LMGCF10	79.311	77.1691	77.7517	78.4375	79.5404	80.1282	79.1208	79.1464	79.2036	77.2251	77.6365	79.1315	79.8401	79.5534	77.623	77.9872	76.846	77.0093	77.5922	78.1607	79.7423	78.1441	78.4487	78.6562	77.1855	79.4003	78.6257	76.4209	78.631	77.2612	77.3094	77.7011	77.9706	76.8526	77.4161	78.8958	76.8942	79.9596	79.7158	77.8667	79.308	77.2368	78.8459	77.8182	79.9068	78.615	78.8918
G18	GCA_002092215.1	Leuconostoc mesenteroides subsp. cremoris LMGCF07	79.1182	76.7515	77.207	78.1518	78.3354	78.9058	78.1173	78.3478	78.322	76.3934	76.671	78.4967	79.1353	78.7706	76.4577	76.8487	75.8081	76.0881	76.2224	77.2663	78.9228	77.4129	77.5398	77.6796	76.6261	79.5758	78.0295	76.6292	78.3372	77.625	77.3578	77.3841	77.1308	76.278	76.816	78.74	76.3049	79.5612	79.19	77.31	78.7902	76.4407	78.4412	77.1822	80.0868	78.1176	78.7394
G18	GCA_002092415.1	Leuconostoc mesenteroides subsp. cremoris LMGCF19	79.5083	77.0651	77.5136	78.3468	79.7429	80.1864	79.4547	79.4257	79.4266	77.9437	78.4209	79.5058	80.6555	79.9449	77.96	78.2761	77.1146	77.3364	77.9902	78.4329	80.1072	78.7831	78.6079	78.7616	77.9846	80.0886	79.3794	77.4127	78.3022	77.0959	77.2422	77.5053	77.4962	76.4953	76.87	78.5646	76.7865	79.6388	79.385	77.4615	78.9475	77.1131	79.0323	77.7056	80.2537	78.2438	78.6222
G18	GCA_002092455.1	Leuconostoc mesenteroides subsp. cremoris LMGCF20	79.8483	77.6876	77.75	78.7046	79.9664	80.3674	79.6769	79.4199	79.4342	78.0238	78.5728	80.2094	80.5798	80.3772	77.9235	78.4887	77.2205	77.4996	77.7945	78.6007	80.2403	78.8205	78.8607	79.0164	77.8379	79.5444	78.8783	76.8959	78.1909	77.1583	77.3664	77.8263	77.6981	77.1431	77.4929	78.9218	76.8705	79.8889	79.8786	77.8487	79.2605	77.3883	79.1264	78.0739	80.285	78.4069	78.8705
G18	GCA_002092105.1	Leuconostoc mesenteroides subsp. cremoris LMGCF09	79.5718	77.7459	78.3396	78.6042	80.212	80.6925	80.0579	79.866	79.8602	78.6173	79.2122	80.3622	80.9335	80.4929	78.2626	78.7078	77.7527	78.016	78.1153	79.0725	80.588	78.8776	79.2752	79.4324	78.407	80.2578	79.5528	77.3972	78.2082	77.5591	77.3854	77.7631	77.8473	77.0735	77.4788	78.8834	76.9334	79.8445	79.7479	77.8797	79.1165	77.4595	79.4822	78.4659	80.3884	78.4542	78.3938
G18	GCA_002092515.1	Leuconostoc mesenteroides subsp. cremoris LMGCF16	79.1722	77.2627	77.8139	78.3323	79.3368	79.9045	79.0027	78.9466	78.943	77.502	77.9927	79.4811	79.7019	79.5671	77.4667	77.9225	76.7423	76.8858	77.3343	78.1153	79.524	78.0419	78.4824	78.6897	78.1265	79.8305	79.2552	77.1522	78.4979	77.8516	77.6646	77.7254	77.4611	76.8879	77.3289	78.991	76.6583	79.7108	79.6541	77.4972	78.7078	77.122	79.4008	77.8723	80.1432	78.4216	78.8863
G18	GCA_002092425.1	Leuconostoc mesenteroides subsp. cremoris LMGCF17	78.7383	76.5312	76.8437	77.7812	79.9283	80.3185	79.839	79.7592	79.7576	78.2736	78.8736	80.08	80.5755	80.3227	78.2032	78.6334	77.5126	77.7754	78.0738	78.6961	80.3357	78.7955	78.967	79.1385	77.8172	80.2232	79.0677	77.3289	78.2145	76.8832	77.2433	77.6442	77.58	76.2729	76.7433	78.3213	76.897	79.78	79.7746	77.6299	78.9143	77.2757	79.5195	78.3926	80.161	78.267	78.5568
G18	GCA_002092495.1	Leuconostoc mesenteroides subsp. cremoris LMGCF18	79.6198	77.6061	77.9319	78.6689	79.8937	80.2645	79.5849	79.4612	79.4592	78.1427	78.4946	80.0379	80.0559	80.0948	78.0604	78.4832	77.3768	77.4815	77.944	78.6062	80.3156	78.5552	78.8177	79.052	77.3647	79.6409	78.473	76.6883	78.255	77.1164	77.2693	77.5442	77.3233	76.2718	76.7455	78.2998	76.19	79.4371	79.3922	77.2126	78.5545	76.9818	78.9718	77.6906	79.848	78.2158	78.4483
G18	GCA_002092335.1	Leuconostoc mesenteroides subsp. cremoris LMGCF14	78.9345	76.6085	77.1554	77.8192	80.2117	80.4969	79.8924	79.6084	79.6161	78.2194	78.7607	80.0364	80.478	80.268	78.1346	78.5442	77.4773	77.7101	78.0799	78.7922	80.5096	78.8209	79.1761	79.3288	78.5709	80.1968	79.1989	77.3154	78.4985	77.7979	78.1366	78.2341	78.0062	77.2428	77.6513	79.2732	77.2288	80.2261	80.1498	78.1104	79.5009	77.849	79.4308	78.1862	80.8278	78.8639	79.1811
G19	GCA_019656015.1	Leuconostoc inhae DSM 15101	76.1704	75.7266	78.4473	76.3906	77.9014	78.7771	77.9599	78.0342	78.0311	77.2391	78.3028	80.3374	78.9597	79.4366	77.0091	78.4303	78.0063	78.1266	78.1714	78.2683	77.8395	77.9202	78.8399	78.8427	81.2145	81.3589	80.9995	80.4366	79.5235	88.0377	88.0429	87.9946	88.2486	88.1943	88.2501	88.2996	88.196	88.202	88.2259	88.1315	88.1731	88.1285	88.2657	88.2804	88.2457	88.2388	88.1636
[truncated: 406 more columns]
