# Supplementary material for: The Metabolism of Leuconostoc Genus Decoded by Comparative Genomics
Source: Microorganisms. 2024 Jul 20;12(7):1487. doi: 10.3390/microorganisms12071487 (PMC11279345; doi:10.3390/microorganisms12071487)
Supplement: Supplementary file 1 [file microorganisms-12-01487-s001.zip › Supplementary Datasheet S5 API 50CH.xlsx]

## Sheet: API 50CH
Supplementary data sheet S5. Fermentative profiles of type strains obtained using the API 50CH test, as reported in the BacDive database. For more information, please visit the BacDive API Test Finder at https://bacdive.dsmz.de/api-test-finder.
				Glycerol	Erythritol	D-arabinose.	L-arabinose	D-ribose	D-xylose	L-xylose	D-adonitol	Methyl-β-D-xylopyranoside	D-galactose	D-glucose	D-fructose	D-mannose	L-sorbose	L-rhamnose	Dulcitol	Inositol	D-mannitol	D-sorbitol	Methyl-α-D-mannopyranoside	Methyl-α-D-glucopyranoside	N-acetylglucosamine	Amygdalin	Arbutin	Esculin ferric citrate	Salicin	D-cellobiose	D-maltose	D-lactose	D-melibiose	D-saccharose	D-trehalose	Inulin	D-melezitose	D-raffinose	starch	Glycogen	Xylitol	Gentiobiose	D-turanose	D-lyxose	D-tagatose	D-fucose	L-fucose	D-arabitol	L-arabitol
Group	Species	Strain	BacDive_ID	GLY	ERY	DARA	LARA	RIB	DXYL	LXYL	ADO	MDX	GAL	GLU	FRU	MNE	SBE	RHA	DUL	INO	MAN	SOR	MDM	MDG	NAG	AMY	ARB	ESC	SAL	CEL	MAL	LAC	MEL	SAC	TRE	INU	MLZ	RAF	AMD	GLYG	XLT	GEN	TUR	LYX	TAG	DFUC	LFUC	DARL	LARL
G1	Leuconostoc fallax	ATCC 700006	6836	-	-	-	-	-	-	-	-	-	-	+	+	-	-	-	-	-	+	-	-	+	+	-	-	-	-	-	-	-	-	+	-	-	-	-	-	-	-	-	+	-	-	-	-	-	-
G2	Leuconostoc carnosum	DSM 5576	6827	-	-	-	-	+	-	-	-	-	-	+	+	+	-	-	-	-	-	-	-	+	+	-	-	+/-	-	-	-	-	-	+	+	-	-	-	-	-	-	-	+	-	-	-	-	-	-
G2	Leuconostoc carnosum	DSM 5576	6827	-	-	-	-	+	-	-	-	-	-	+	+	+	-	-	-	-	-	-	-	+	+	-	-	-	-	-	-	-	-	+	+	-	-	-	-	-	-	-	+	-	-	-	-	-	-
G2	Leuconostoc carnosum	DSM 5576	6827	-	-	-	-	+	-	-	-	-	-	+	+	+	-	-	-	-	+/-	-	-	+	+	-	-	-	-	-	-	-	-	+	+	-	-	-	-	-	-	-	+	-	-	-	-	-	-
G3	Leuconostoc rapi	DSM 27776	131396	-	-	-	-	-	-	-	-	-	+	+	+	-	-	-	-	-	-	-	-	+	+	+	-	+	+	+	-	-	-	+	+	-	-	-	-	-	-	-	+	-	-	-	-	-	-
G5	Leuconostoc miyukkimchii	JCM 17445	6841	-	-	-	-	+	+	-	-	-	-	+	+	+	-	-	-	-	-	-	-	-	-	+	+	+	-	+	-	-	-	+	+	-	-	-	-	-	-	-	+	-	-	-	-	-	-
G6	Leuconostoc gelidum subsp. aenigmaticum	DSM 19375	24148	-	-	-	+	-	+	-	-	-	-	+	+	-	-	-	-	-	-	-	-	-	-	-	-	-	-	-	-	-	-	+	-	-	-	-	-	-	-	-	-	-	-	-	-	-	-
G6	Leuconostoc gelidum subsp. aenigmaticum	DSM 19375	24148	-	-	-	+	+	+	-	-	-	-	+	+	+	-	-	-	-	-	-	-	+	+	-	-	+	-	+	-	-	-	+	-	-	-	+	+/-	-	-	+	+	-	-	-	-	-	-
G6	Leuconostoc gelidum	KCTC 3527	6830	-	-	-	+	+	+	-	-	-	-	+	+	+	-	-	-	-	-	-	-	-	-	-	-	+	-	+	-	-	+	+	+	-	-	+	-	-	-	-	+	-	-	-	-	-	-
G7	Leuconostoc gasicomitatum	LMG 18811	6838	-	-	-	+	+	+	-	-	-	-	+	+	+	-	-	-	-	-	-	-	+	+	-	-	+	-	+	+	-	+	+	+	-	-	+	-	-	-	-	+	-	-	-	-	-	-
G8	Leuconostoc holzapfelii	CCUG 54536	6839	-	-	-	+	-	-	-	-	-	+	+	+	-	-	-	-	-	-	-	-	+	+	-	-	-	-	-	+	-	+	+	+	-	-	+	-	-	-	-	+/-	-	-	-	-	-	-
G10	Leuconostoc lactis	JCM 6123	6818	-	-	-	+	-	-	-	-	-	+	+	-	-	-	-	-	-	-	-	-	-	-	-	-	-	-	-	+	+	-	+	-	-	-	-	-	-	-	-	-	-	-	-	-	-	-
G10	Leuconostoc lactis	JCM 6123	6818	-	-	-	-	-	-	-	-	-	+/-	+	-	-	-	-	-	-	-	-	-	-	-	-	-	+/-	-	-	+	+	-	+/-	-	-	-	-	-	-	-	-	-	-	-	-	-	-	-
G11	Leuconostoc palmae	JCM 16944	6840	-	-	-	-	-	-	-	-	-	-	+	+	+	-	-	-	-	-	-	-	-	+	-	-	+	-	-	-	-	-	+	-	-	-	-	-	-	-	-	-	-	-	-	-	-	-
G12	Leuconostoc citreum	ATCC 49370	6828	-	-	-	+	-	-	-	-	-	-	+	+	+	-	-	-	-	-	-	-	+	+	-	+	+	+	-	+	-	-	+	+	-	-	-	-	-	-	+/-	+	-	-	-	-	-	-
G12	Leuconostoc citreum	ATCC 49370	6828	-	-	-	+	-	-	-	-	-	-	+	+	+	-	-	-	-	-	-	-	+	+	+	+	+	+	+	+	-	-	+	+	-	-	-	-	-	-	-	+	-	-	-	-	-	-
G13	Leuconostoc pseudomesenteroides	ATCC 12291	6833	-	-	-	+	+	+	-	-	-	-	+	+	-	-	-	-	-	-	-	-	+	+	-	-	+	+/-	+/-	+	-	+	+	+	-	-	+	-	-	-	+/-	+	-	-	-	-	-	-
G13	Leuconostoc pseudomesenteroides	ATCC 12291	6833	-	-	-	+	+	+	-	-	-	+	+	+	+	-	-	-	-	-	-	-	-	-	-	-	+	-	+	+	-	+	+	+	-	-	+	-	-	-	-	+	-	-	-	-	-	-
G13	Leuconostoc pseudomesenteroides	ATCC 12291	6833	-	-	-	+	+	+	-	-	-	+	+	+	+	-	-	-	-	-	-	-	+	+/-	-	-	+	-	+	+	+	+	+	+	-	-	+	-	-	-	+	+	-	-	-	-	-	-
G17	Leuconostoc suionicum	DSM 20241	6842	-	-	-	+	+	+	-	-	-	+	+	+	+	-	-	-	-	+	-	-	+	+	+	+	+	+	+	+	+	+	+	+	-	-	-	-	-	-	-	+	-	-	-	-	-	-
G18	Leuconostoc mesenteroides subsp. cremoris	ATCC 19254	6820	-	-	-	-	-	-	-	-	-	+	+	-	-	-	-	-	-	-	-	-	-	+	-	-	-	-	-	-	-	-	+	-	-	-	-	-	-	-	-	-	-	-	-	-	-	-
G18	Leuconostoc mesenteroides subsp. cremoris	ATCC 19254	6820	-	-	-	-	-	-	-	-	-	+	+	-	-	-	-	-	-	-	-	-	-	+	-	-	-	-	-	-	-	-	-	-	-	-	-	-	-	-	-	-	-	-	-	-	-	-
G18	Leuconostoc mesenteroides subsp. cremoris	ATCC 19254	6820	-	-	-	-	-	-	-	-	-	+	+	-	-	-	-	-	-	-	-	-	-	+	-	-	-	-	-	-	-	-	+/-	-	-	-	-	-	-	-	-	-	-	-	-	-	-	-
G18	Leuconostoc mesenteroides subsp. cremoris	ATCC 19254	6820	-	-	-	-	-	-	-	-	-	+	+	-	-	-	-	-	-	-	-	-	-	+	-	-	-	-	-	-	-	-	+/-	-	-	-	-	-	-	-	-	-	-	-	-	-	-	-
G18	Leuconostoc mesenteroides subsp. dextranicum	DSM 2048	6822	-	-	-	-	-	-	-	-	-	-	+	+	+	-	-	-	-	-	-	-	-	+	-	-	-	-	-	-	-	-	+	+	-	-	-	-	-	-	-	-	-	-	-	-	-	-
G18	Leuconostoc mesenteroides subsp. dextranicum	DSM 2048	6822	-	-	-	-	-	-	-	-	-	-	+	+	+	-	-	-	-	-	-	-	-	+	-	-	-	-	-	-	-	-	+	+	-	-	-	-	-	-	-	-	-	-	-	-	-	-
G18	Leuconostoc mesenteroides subsp. dextranicum	DSM 2048	6822	-	-	-	-	-	-	-	-	-	-	+	+	+	-	-	-	-	-	-	-	-	+	-	-	-	-	-	-	-	-	+	+	-	-	-	-	-	-	-	-	-	-	-	-	-	-
G18	Leuconostoc mesenteroides subsp. dextranicum	DSM 2048	6822	-	-	-	-	-	-	-	-	-	-	+	+	+	-	-	-	-	-	-	-	-	+	-	-	-	-	-	-	-	-	+	+/-	-	-	-	-	-	-	-	-	-	-	-	-	-	-
G18	Leuconostoc mesenteroides	ATCC 8293	6825	-	-	-	+	+/-	+	-	-	-	+/-	+	+	+	-	-	-	-	+/-	-	-	+	+/-	+/-	+/-	+	+/-	+/-	+	+/-	+	+	+	-	-	+	-	-	-	+/-	+	-	-	-	-	-	-
G18	Leuconostoc mesenteroides	ATCC 8293	6825	-	-	-	+	-	+	-	-	-	+	+	+	+	-	-	-	-	-	-	-	+	+	+	+/-	+	+	+	+	+	+	+	+	-	-	+	-	-	-	-	+	-	-	-	-	-	-
G18	Leuconostoc mesenteroides	ATCC 8293	6825	-	-	-	+	+/-	+	-	-	-	+	+	+	+	-	-	-	-	-	-	-	+	+	+	-	+	+/-	+	+	+	+	+	+	-	-	+	-	-	-	+/-	+	-	-	-	-	-	-
G18	Leuconostoc mesenteroides	ATCC 8293	6825	-	-	-	+	+	+	-	-	-	+	+	+	+	-	-	-	-	+/-	-	-	+	+	+	+/-	+	+/-	+	+	+	+	+	+	-	-	+	-	-	-	+	+	-	-	-	-	-	-
G19	Leuconostoc inhae	DSM 15101	6837	-	-	-	+	+	-	-	-	-	-	+	+	+	-	-	-	-	+	-	-	+	+	-	-	+	-	+	+	-	-	+	+	-	-	-	-	-	-	+	-	-	-	-	-	-	-
G19	Leuconostoc inhae	DSM 15101	6837	-	-	-	+	+	-	-	-	-	-	+	+	+	-	-	-	-	+/-	-	-	+	+	-	-	+	-	+	+	-	-	+	+	-	-	-	-	-	-	+/-	-	-	-	-	-	-	-
[truncated: 3 more columns]
