# Supplementary material for: The Metabolism of Leuconostoc Genus Decoded by Comparative Genomics
Source: Microorganisms. 2024 Jul 20;12(7):1487. doi: 10.3390/microorganisms12071487 (PMC11279345; doi:10.3390/microorganisms12071487)
Supplement: Supplementary file 1 [file microorganisms-12-01487-s001.zip › Supplementary Datasheet S6 GHs.xlsx]

## Sheet: Foglio8
Supplementary Datasheet S5. CAZymes predicted in Leuconostoc genomes utilizing dbCAN3.
		AA7_e0*N*glucooligosaccharide	CBM50_e285+CBM50_e285*Y*chitin, peptidoglycan	CBM50_e285+CBM50_e696+CBM50_e950*Y*chitin, peptidoglycan	CBM50_e285+CBM50_e836*Y*chitin, peptidoglycan	CBM50_e285+CBM50_e950*Y*chitin, peptidoglycan	CBM50_e285+CBM50_e950+CBM50_e696*Y*chitin, peptidoglycan	CBM50_e285+CBM50_e950+CBM50_e950*Y*chitin, peptidoglycan	CBM50_e304*N*chitin, peptidoglycan	CBM50_e304*Y*chitin, peptidoglycan	CBM50_e434*N*chitin, peptidoglycan	CBM50_e734*Y*chitin, peptidoglycan	CBM50_e758+CBM50_e758+CBM50_e758*N*chitin, peptidoglycan	CBM50_e795*Y*chitin, peptidoglycan	CBM50_e920*Y*chitin, peptidoglycan	CBM50_e950+CBM50_e285*Y*chitin, peptidoglycan	CBM50_e950+CBM50_e836*Y*chitin, peptidoglycan	CBM50_e950+CBM50_e950*Y*chitin, peptidoglycan	CBM50_e984*Y*chitin, peptidoglycan	CBM91_e21*N*xylan	CBM91_e24*N*xylan	CE1_e22*N*-	CE1_e22*Y*-	CE2_e3*N*-	CE20_e33*N*-	CE4_e316*N*-	CE4_e316*Y*-	CE9_e17*N*-	GH1*N*-	GH1_e0*N*beta-glucan, beta-galactan, beta-glucan	GH1_e0*Y*beta-glucan, beta-galactan, beta-glucan	GH1_e85*N*beta-glucan, beta-glucan, xylan	GH1_e91*N*-	GH109_e7*N*-	GH113_e12*N*-	GH113_e20*N*-	GH113_e4*N*-	GH120_e6+GH120_e3*N*-	GH127_e0*N*arabinogalactan protein	GH13_18*N*-	GH13_e1*N*sucrose, trehalose	GH13_e117*N*sucrose, sucrose	GH13_e117*Y*sucrose, sucrose	GH13_e122*N*sucrose, sucrose, starch, starch, starch, starch	GH13_e122+GH13_e122*N*sucrose, sucrose, starch, starch, starch, starch	GH13_e200+CBM48_e87*N*glycogen	GH13_e225*N*sucrose, starch, starch, starch	GH13_e225+CBM34_e0*N*starch	GH13_e25*N*sucrose, starch
G1	Leuconostoc fallax 1.2.22													1														1				1										1		4
G1	Leuconostoc fallax ATCC 700006													1														1				1										1		4
G1	Leuconostoc fallax C2OK1													1														1				1										1		4
G1	Leuconostoc fallax KCTC 3537													1														1				1										1		4
G2	Leuconostoc carnosum 4010		2							1									1									1		1												1		3
G2	Leuconostoc carnosum AMS1		2							1									1									1		1												1		2
G2	Leuconostoc carnosum CBA3620		2							1									1									1		1												1		4
G2	Leuconostoc carnosum DSM 5576		1							1									1									1		1												1		3
G2	Leuconostoc carnosum JB16		2							1									1									1		1												1		4
G2	Leuconostoc carnosum JCM 9695		1							1									1									1		1												1		3
G2	Leuconostoc carnosum MFPA29A1405		1							1									1									1		1												1		2
G2	Leuconostoc carnosum MFPC16A2803		1							1									1									1		1												1		3
G2	Leuconostoc carnosum WC0318		2							1									1									1		1												1		3
G2	Leuconostoc carnosum WC0319		1							1									1									1		1												1		4
G2	Leuconostoc carnosum WC0320		2							1									1									1		1												1		3
G2	Leuconostoc carnosum WC0321		2							1									1									1		1												1		3
G2	Leuconostoc carnosum WC0322		2							1									1									1		1												1		3
G2	Leuconostoc carnosum WC0323		2							1									1									1		1												1		3
G2	Leuconostoc carnosum WC0324		2							1									1									1		1												1		4
G2	Leuconostoc carnosum WC0325		2							1									1									1		1						2						1		3
G2	Leuconostoc carnosum WC0326		2							1									1									1		1												1		3
G2	Leuconostoc carnosum WC0327		2							1									1									1		1												1		3
G2	Leuconostoc carnosum WC0328		2							1									1									1		1												1		4
G2	Leuconostoc carnosum WC0329		2							1									1									1		1												1		2
G3	Leuconostoc rapi DSM 27776		2																									1		1		1	1									1		4
G4	Leuconostoc kimchii IMSNU 11154		2																1									1		1		1										1		5
G4	Leuconostoc kimchii NKJ218		2																1									1		1		1										1		5
G4	Leuconostoc sp. C2		2																1									1		1		1										1		5
G5	Leuconostoc miyukkimchii JCM 17445		1													1												1		1		1										1		5				1
G6	Leuconostoc gelidum JB7		2																1								1	1		1		1	1	1					1			1		4				1
G6	Leuconostoc gelidum subsp. aenigmaticum DSM 19374		1														1		1								1	1		1		1	1	1								1		3
G6	Leuconostoc gelidum subsp. aenigmaticum DSM 19375		2														1		1								1	1		1		1	1	1					1			1		4				1
G6	Leuconostoc gelidum subsp. aenigmaticum LS4		2																1								1	1		1		1	1	1					1			1		4				1
G6	Leuconostoc gelidum subsp. aenigmaticum POKY4-4		1																1								1	1		1		1	1	1								1		3
G6	Leuconostoc gelidum subsp. gelidum AMKR21		1																1			1					1	1		1		1	1	1								1		3
G6	Leuconostoc gelidum subsp. gelidum C220d		1																1			1					1	1		1		1	1	1								1		3
G6	Leuconostoc gelidum subsp. gelidum Ebr1-8		1														1		1									1		1		1	1	1								1		4				1
G6	Leuconostoc gelidum subsp. gelidum HS9		2																1			1					1	1		1		1	1	1								1		3
G6	Leuconostoc gelidum subsp. gelidum I29		1																1			1					1	1		1		1	1	1								1		3
G6	Leuconostoc gelidum subsp. gelidum JPBL22		2																1			1					1	1		1		1	1	1								1		3
G6	Leuconostoc gelidum subsp. gelidum KAPA3-9		1														1		1									1		1		1	1	1								1		4				1
G6	Leuconostoc gelidum subsp. gelidum KCTC 3527		1																1								1	1		1		1	1	1					1			1		4				1
G6	Leuconostoc gelidum subsp. gelidum Kg1-2		1																1			1					1	1		1		1	1	1								1		3
G6	Leuconostoc gelidum subsp. gelidum NBRC 113246		1																1								1	1		1		1	1	1					1			1		4				1
G6	Leuconostoc gelidum subsp. gelidum PB4d		1																1								1	1		1		1	1	1					1			1		4				1
G6	Leuconostoc gelidum subsp. gelidum PLK1c		1														1		1								1	1		1		1	1	1								1		3
G6	Leuconostoc gelidum subsp. gelidum TMW 2.1618		2														1		1									1		1		1	1	1								1		4				1
G6	Leuconostoc gelidum subsp. gelidum Vvan9		1																1			1					1	1		1		1	1	1								1		3
G7	Leuconostoc gasicomitatum 10.16.3		2																1								1	1		1		1	1									1		5				1
G7	Leuconostoc gasicomitatum 6.2.3		2																1								1	1		1		1	1	1								1		5				1
G7	Leuconostoc gasicomitatum A.21.4		1																1								1	1		1		1	1	1								1		5				1
G7	Leuconostoc gasicomitatum A.5.3		1																1			1					1	1		1		1	1	1								1		5				1
G7	Leuconostoc gasicomitatum A.8.4		1													1			1								1	1		1		1	1	1								1		5				1
G7	Leuconostoc gasicomitatum ab.2		2																1								1	1		1		1	1	1								1		5				1
G7	Leuconostoc gasicomitatum C122c		1																1			1					1	1		1		1	1	1								1		5				1
G7	Leuconostoc gasicomitatum CBA3613		2																1									1		1		1	1									1		5				1
G7	Leuconostoc gasicomitatum EPV3		3																1								1	1		1		1	1	1								1		5				1
G7	Leuconostoc gasicomitatum HS1		1																1			1					1	1		1		1	1	1								1		5				1
G7	Leuconostoc gasicomitatum HS10		1																1			1					1	1		1		1	1	1								1		5				1
G7	Leuconostoc gasicomitatum JL3-1		1																1								1	1		1		1	1	1								1		5				1
G7	Leuconostoc gasicomitatum Jla4-8		1																1								1	1		1		1	1									1		5				1
G7	Leuconostoc gasicomitatum JP13-3		2																1								1	1		1		1	1	1								1		6				1
G7	Leuconostoc gasicomitatum KG16-1		2																1			1						1		1		1	1	1								1		4				1
G7	Leuconostoc gasicomitatum LMG 18811		3																1								1	1		1		1	1	1								1		5				1
G7	Leuconostoc gasicomitatum MFPA44A1401		1																1									1		1		1	1	1								1		5				1
G7	Leuconostoc gasicomitatum Mkl1-2		2																1			1					1	1		1		1	1									1		5				1
G7	Leuconostoc gasicomitatum Mkl2-18		1																1									1		1		1	1	1								1		5				1
G7	Leuconostoc gasicomitatum Ms25-3		2																1								1	1		1		1	1	1								1		5				2
G7	Leuconostoc gasicomitatum NAFIM5a-6		1																1									1		1		1	1	1								1		5				1
G7	Leuconostoc gasicomitatum NBRC 113245		3																1								1	1		1		1	1	1								1		5				1
G7	Leuconostoc gasicomitatum PB1e		2													1			1			1					1	1		1		1	1	1								1		5				1
G7	Leuconostoc gasicomitatum POHU19		2																1									1		1		1	1	1								1		5				1
G7	Leuconostoc gasicomitatum POULM2-8		1																1									1		1		1	1	1								1		5				1
G7	Leuconostoc gasicomitatum R-46608		2																1								1	1		1		1	1	1								1		5				1
G7	Leuconostoc gasicomitatum R-46710																		1			1					1	1		1		1	1	1								1		5				1
G7	Leuconostoc gasicomitatum R-46850		2																1								1	1		1		1	1	1								1		5				1
G7	Leuconostoc gasicomitatum R-46920		2																1								1	1		1		1	1	1								1		5				1
G7	Leuconostoc gasicomitatum RSNU1f		2																1									1		1		1	1	1								1		5				1
G7	Leuconostoc gasicomitatum TMW 2.1619		2																1									1		1		1	1	1								1		5				1
G7	Leuconostoc gasicomitatum Vvan8		1																1									1		1		1	1	1								1		5				1
G8	Leuconostoc holzapfelii 733		2							1																1		1		1		1										2		1
G8	Leuconostoc holzapfelii CCUG 54536		2							1																1		1													1	2		1
G8	Leuconostoc holzapfelii JCM 16942		2							1																1		1													1	2		1
G9	Leuconostoc lactis 1001095IJ_161003_G5		2							1									1									1		2		1										1		3				1
G9	Leuconostoc lactis CBA3622		2							1									1									1		2		1										1		3				1
G9	Leuconostoc lactis CIRM-BIA 647		2							1									1									1		2											2	1		2				1
G9	Leuconostoc lactis DMLL10		2							1									1									1		2		1									1	1		3				1
G9	Leuconostoc lactis KCTC 3773		2							1									1									1		1		2									2	1		1
G9	Leuconostoc lactis LN19		2							1									1									1		1		2									2	1		3				1
G9	Leuconostoc lactis LN24		2							1									1									1		1		2									2	1		3				1
G9	Leuconostoc lactis WIKIM21		2							1									1									1		2		1										1		3				1
G10	Leuconostoc garlicum KFRI01		2							1									1									1		2		1										1		3				1
G10	Leuconostoc lactis 1.2.28		2							1									1									1		1												1		3				1
G10	Leuconostoc lactis 1001262B_160229_C9		2							1									1									1		1												1		3				1
G10	Leuconostoc lactis 824		2							1									1									1		2		1										1		3				1
G10	Leuconostoc lactis aa_0143		2							1									1									1				1									1	1		4				1
G10	Leuconostoc lactis AV1n		2							1																				2		1									1			3				1
G10	Leuconostoc lactis BIOML-A1		2							1									1									1				1									1	1		4				1
G10	Leuconostoc lactis CBA3625		2						1										1					1				1		1											1	1		3				1
G10	Leuconostoc lactis CBA3626		2							1									1									1		2		1										1		2				1
G10	Leuconostoc lactis CCK940		2						1										1									1		1											1	1		3				1
G10	Leuconostoc lactis FBL9		2							1									1									1		1		1										1		3				1
G10	Leuconostoc lactis KACC 91922		2							1									1									1		2		1									1	1		3				1
G10	Leuconostoc lactis JCM 6123		2																1									1													1	1		1
G10	Leuconostoc lactis LASM15		2							1									1									1		1												1		3				1
G10	Leuconostoc lactis LASM16		2							1									1									1														1		3				1
G10	Leuconostoc lactis MSK.22.137		2							1									1									1		1											1	1		3				1
G10	Leuconostoc lactis MSK.22.141		2							1									1									1		1											1	1		3				1
G10	Leuconostoc lactis NBRC 102477		2							1									1									1		2		1										1		3				1
G10	Leuconostoc lactis NBRC 12455		2							1									1									1		2		1										1		3				1
G10	Leuconostoc lactis OF44-20pH10T		2							1									1									1		1		2									1	1		2				1
G10	Leuconostoc lactis OF45-3pH10A		2							1									1									1		2		2										1		2				1
G10	Leuconostoc lactis SBC001		2							1									1									1		1											1	1		4				1
G10	Leuconostoc lactis WiKim40		2							1									1									1				1										1		3				1
G11	Leuconostoc palmae JCM 16944		1																									1														1
G12	Leuconostoc citreum 1301_LGAS		2																1					1				1		2		1	1									2		4		1			1
G12	Leuconostoc citreum 3.8.12		2																1					1				1		2												2		5
G12	Leuconostoc citreum 37		2																1					1				1		2		1										1	1	4
G12	Leuconostoc citreum ATCC 49370		2																1					1				1		2		1	2									2		4
G12	Leuconostoc citreum BD1707		2																1					1				1		2		1	1									2		4
G12	Leuconostoc citreum CBA3621		2																1					1				1		2		1	1									2		4
G12	Leuconostoc citreum CBA3623		2																1					1				1		2		1	1									2		4		1			1
G12	Leuconostoc citreum CBA3624		2																1					1				1		2		1	1									2		4		1			1
G12	Leuconostoc citreum CBA3627		2																1					1				1		2		1	1									2		4
G12	Leuconostoc citreum CIRM-BIA 1453		2																1					1				1		2												1	1	4
G12	Leuconostoc citreum CIRM-BIA 1454		2																1					1				1		2		1										1	1	4
G12	Leuconostoc citreum CIRM-BIA 1455		2																1					1				1		2		1										1	1	4
G12	Leuconostoc citreum CIRM-BIA 1456		2																1					1				1		2		1	1									1	1	4
G12	Leuconostoc citreum CIRM-BIA 1457		2																1					1				1		2		1										2		4
G12	Leuconostoc citreum CIRM-BIA 2088		2																1					1				1		2		1	1									1	1	4
G12	Leuconostoc citreum CIRM-BIA 2090		2																1					1				1		2												1	1	4
G12	Leuconostoc citreum CIRM-BIA 2091		2																1					1				1		2		1										1	1	4
G12	Leuconostoc citreum CIRM-BIA 2092		2																1					1				1		2		1	1									2		4
G12	Leuconostoc citreum CIRM-BIA 2095		2																1					1				1		2		1										1	1	4
G12	Leuconostoc citreum CIRM-BIA 2096		2																1					1				1		1		1	1									1	1	4
G12	Leuconostoc citreum CIRM-BIA 2098		2																1					1				1		2			1									2		4
G12	Leuconostoc citreum CIRM-BIA 2099		2																1					1				1		2		1										2		4
G12	Leuconostoc citreum CIRM-BIA 742		2																1					1				1		2		1	2									2		4
G12	Leuconostoc citreum CW28		2																1					1				1		2		2	1									2		4
G12	Leuconostoc citreum DmW_111		2																1					1				1		2		1	1									2		4
G12	Leuconostoc citreum DmW_137		2																1					1				1		2		1	1	1								2		4
G12	Leuconostoc citreum EFEL 2700		2																1					1				1		2			1									2		4
G12	Leuconostoc citreum F192-5		2																1					1				1		2		1	1									2		4
G12	Leuconostoc citreum G19		2																1					1				1		2												2		4
G12	Leuconostoc citreum GCA_000820965		2																1					1				1		2		1	1									2		4
G12	Leuconostoc citreum GCA_000820985		2																1					1				1		2		1	1									2		4
G12	Leuconostoc citreum IM1329		2																1					1				1		2		1										1	1	4
G12	Leuconostoc citreum KM20		2																1					1				1		3		1	1									2		4
G12	Leuconostoc citreum LBAE B1		2																1					1				1		2		1										2		4
G12	Leuconostoc citreum LBAE B3		2																1					1				1		2		1										2		4
G12	Leuconostoc citreum LBAE B7		2																1					1				1		3		1										2		4
G12	Leuconostoc citreum LBAE C10		2																1					1				1		2		1										2		4
G12	Leuconostoc citreum LBAE C11		2																1					1				1		2		1	1									2		4
G12	Leuconostoc citreum LBAE C12		2																1					1				1		3		1										2		4
G12	Leuconostoc citreum LBAE E16		2																1					1				1		2		1										2		3
G12	Leuconostoc citreum LBAE H6		2																1					1				1		2		1										2		4
G12	Leuconostoc citreum M159		2																1					1				1		2												2		4
G12	Leuconostoc citreum NBRC 102476		2																1					1				1		2		1	1									2		4
G12	Leuconostoc citreum NRIC 1776		2																1					1				1		2		1	2									2		4
G12	Leuconostoc citreum NRRL B-1355		2																1					1				1		1												2		4
G12	Leuconostoc citreum PL105		2																1					1				1		2		1	1									2		4
G12	Leuconostoc citreum R-80370		2																1					1				1		2		1	1									2		4
G12	Leuconostoc citreum SCB2153		2																1					1				1		2		1										2		4
G12	Leuconostoc citreum SG255		2																1					1				1		2		1	1									3		4
G12	Leuconostoc citreum SH12		2																1					1				1		2		1	1									2		4
G12	Leuconostoc citreum TMW21194		2																1					1				1		2		1	1									2		4
G12	Leuconostoc citreum TOM.22		2																1					1				1		2		1										2		4
G12	Leuconostoc citreum TR116		2																1					1				1		2		1										2		4
G12	Leuconostoc citreum TR153		2																1					1				1		2		1										2		4
G12	Leuconostoc citreum UN03-209		2																1					1				1		2		1	1									2		4
G12	Leuconostoc citreum UN03-210		2																1					1				1		2		1	1									2		4
G12	Leuconostoc citreum WiKim0096		2																1					1				1		2		1	1									2		4
G12	Leuconostoc citreum WiKim0101		2																1		1			1				1		2		1										2		4		1			1
G12	Leuconostoc sp. LN180020		2																1					1				1		2		1	1									2		4
G13	Leuconostoc pseudomesenteroides 44974	1								1								1	1			1			1	1		1		3			2									1		4				1
G13	Leuconostoc pseudomesenteroides CBA3630	1								1					1			1	1			1				1		1		3			1									1		6				1
G13	Leuconostoc pseudomesenteroides CIRM-BIA 1262	1								1					1			1	1			1						1		3			2									1		6				1
G13	Leuconostoc pseudomesenteroides CIRM-BIA 2127	1								1								1	1			1				1		1		3			2									1		4				1
G13	Leuconostoc pseudomesenteroides Dm-9	1								1								1	1							1		1		3			2									1		4				1
G13	Leuconostoc pseudomesenteroides DSM 20193	1								1					1			1	1							1		1		3			1									1		4				1
G13	Leuconostoc pseudomesenteroides FDAARGOS_1003	1								1					1			1	1							1		1		3			1									1		4				1
G13	Leuconostoc pseudomesenteroides L64	1								1								1	1									1		3			1									1		4				1
G13	Leuconostoc pseudomesenteroides LBAE H9	1								1								1	1							1		1		3			1									1		6				1
G13	Leuconostoc pseudomesenteroides LMG 11482	1								1					1			1	1							1		1		3			1									1		5				1
G13	Leuconostoc pseudomesenteroides LMG 11483	1								1					1			1	1							1		1		2			1									1		4				1
G13	Leuconostoc pseudomesenteroides NCDO 768	1								1					1			1	1							1		1		3			1									1		5				1
G13	Leuconostoc pseudomesenteroides TMW21073	1								1					1			1	1			1				1		1		3			2									1		5				1
G13	Leuconostoc pseudomesenteroides TMW21195	1								1					1			1	1									1		3			1									1		2	1			1
G13	Leuconostoc pseudomesenteroides TR070	1								1					1			1	1			1				1		1		3			1					1				1		5				1
G13	Leuconostoc sp. S50	1								1								1	1							1		1		3			1	1	1							1		5				1
G13	Leuconostoc sp. S51	1								1								1	1							1		1		3			1	1	1							1		5				1
G13	Leuconostoc sp. UCMA20149	1								1					1			1	1							1		1		3			1									1		5				1
G14	Leuconostoc falkenbergense 156									1								2										1		3			1									1		4				1
G14	Leuconostoc falkenbergense C									1								2										1		3			2									1		5
G14	Leuconostoc falkenbergense CIRM-BIA 1191									1					1			2										1		3			1									1		4				1
G14	Leuconostoc falkenbergense CIRM-BIA 1240									1					1			2										1		3			2									1		5				1
G14	Leuconostoc falkenbergense CIRM-BIA 1261									1					1			2										1		3			1									1		6				1
G14	Leuconostoc falkenbergense CIRM-BIA 876									1								2										1		2			1									1		4				1
G14	Leuconostoc falkenbergense FDAARGOS_1201									1					1			2										1		2			1									1		5				1
G14	Leuconostoc falkenbergense LASM18	1								1					1			2	1			1						1		3			1									1		3
G14	Leuconostoc falkenbergense LASM36	1								1					1			1	1			1						1		3			1									1		4
G14	Leuconostoc falkenbergense LBAE K30									1					1			2										1		3			1									1		4				1
G14	Leuconostoc falkenbergense LMG 10779									1					1			2										1		2			1											4				1
G14	Leuconostoc falkenbergense LMG 18969									1					1			2										1		3			1									1		6				1
G14	Leuconostoc falkenbergense TOM.81									1					1			2										1		3			2									1		4			1
G14	Leuconostoc sp. BM2									1					1			2										1		2			1											4				1
G15	Leuconostoc litchii MB7									1								1				1						1		1		1									1	1		3
G15	Leuconostoc litchii NBRC 113542									1								1				1						1		1		1									1	1		3
G17	Leuconostoc sp. MTCC 10508	1						1		1								1	1									1		1		1									1	1		4
G17	Leuconostoc suionicum CECT 8484	1						1		1								1	1									1		1		1									1	1		4
G17	Leuconostoc suionicum CECT 8486	1						1		1								1	1									1		1		1									1	1		4
G17	Leuconostoc suionicum CECT 9216	1						1		1								1	1									1		1		1									1	1		4
G17	Leuconostoc suionicum CIRM-BIA 2124	1						1		1								1	1									1		1		1									1	1		4
G17	Leuconostoc suionicum CIRM-BIA 2126							1		1								1	1			1						1		1		1									1	1		3
G17	Leuconostoc suionicum Dm-2019-54	1						1		1								1				2						1		1		1									1	1		4
G17	Leuconostoc suionicum DmW_098	1						1		1								1	1									1		1		1									1	1		4
G17	Leuconostoc suionicum DSM 20241	1						1		1								1	1									1		1		1									1	1		4
G17	Leuconostoc suionicum F150	1						1		1								1				1						1		1		1									1	1		5
G17	Leuconostoc suionicum F151	1						1		1								1								1		1		1		1									1	1		4
G17	Leuconostoc suionicum F156	1						1		1								1				1						1		1		1									1	1		5
G17	Leuconostoc suionicum LASM05	1						1		1								1	1									1		1		1									1	1		4
G17	Leuconostoc suionicum LASM06							1		1								1	1									1		1		1									1	1		4
G17	Leuconostoc suionicum LASM07							1		1								1										1		1		1									1	1		4
G17	Leuconostoc suionicum LASM17							1		1								1	1									1		1		1									1	1		4
G17	Leuconostoc suionicum LASM20	1						1		1								1	1									1		1		1									1	1		4
G17	Leuconostoc suionicum LASM37							1		1								1	1	1								1		1		1									1	1		4
G17	Leuconostoc suionicum LASM38							1		1								1	1	1								1		1		1									1	1		4
G17	Leuconostoc suionicum LASM43							1		1								1	1									1		1		1									1	1		4
G17	Leuconostoc suionicum LASM45							1		1								1	1	1								1		1		1									1	1		4
G17	Leuconostoc suionicum LASM48							1		1								1	1	1								1		1		1									1	1		4
G17	Leuconostoc suionicum LBAE A9							1		1								1										1		1		1									1	1		3
G17	Leuconostoc suionicum LT-38	1						1		1								1	1									1		1		1									1	1		4
G18	Leuconostoc mesenteroides 1.2.47	1						1		1								1									1	1		1		2									1	1		4
G18	Leuconostoc mesenteroides 109	1						1		1								1									1	1		1		2									1	1		4
G18	Leuconostoc mesenteroides 213M0	1						1		1								1										1				1									1	1		3
G18	Leuconostoc mesenteroides 406							1		1								1										1				1									1	1		4
G18	Leuconostoc mesenteroides 684	1						1		1								1										1		1		2				1					1	1		3
G18	Leuconostoc mesenteroides 838	1						1		1								1										1		1		1									1	1		4
G18	Leuconostoc mesenteroides AM04S-33	1						1		1								1										1		1		2									1	1		4
G18	Leuconostoc mesenteroides AM110-120	1						1		1								1										1		1		2									1	1		4
G18	Leuconostoc mesenteroides AM110-133	1						1		1								1										1		1		2									1	1		4
G18	Leuconostoc mesenteroides AtHG50	1						1		1								1										1				1									1	1		4
G18	Leuconostoc mesenteroides B5	1						1		1								1				1					1	1		1		2									1	1		4
G18	Leuconostoc mesenteroides CBA7131	1						1		1								1									1	1		1		2					1				1	1		4
G18	Leuconostoc mesenteroides CECT 9217	1						1		1								1										1		1		2									1	1		4
G18	Leuconostoc mesenteroides CECT 9266	1						1		1								1										1		1		2									1	1		5
G18	Leuconostoc mesenteroides CECT 9268	1						1		1								1										1		1		2									1	1		5
G18	Leuconostoc mesenteroides CIRM-BIA 1146	1						1		1								1								1		1		1		2									1	1		2
G18	Leuconostoc mesenteroides CIRM-BIA 1320	1						1		1								1										1													1	1		1
G18	Leuconostoc mesenteroides CIRM-BIA 1357							1		1								1										1				1									1	1		4
G18	Leuconostoc mesenteroides CIRM-BIA 1972			1						1								1					1					1				1									1	1		2
G18	Leuconostoc mesenteroides CIRM-BIA 427																	1										1													1	1
G18	Leuconostoc mesenteroides CIRM-BIA 433							1		1								1				1						1												1	1	1
G18	Leuconostoc mesenteroides CIRM-BIA 694	1						1		1								1										1		1		2									1	1		3
G18	Leuconostoc mesenteroides CIRM-BIA 740	1						1		1								1					1					1		1		2									1	1		3
G18	Leuconostoc mesenteroides DE0394							1		1								1										1		1		2									1	1		3
G18	Leuconostoc mesenteroides Dm-2019-12	1						1		1								1				2					1	1		1		2									1	1		4
G18	Leuconostoc mesenteroides DRD-138	1						1		1								1										1		1		2									1	1		4
G18	Leuconostoc mesenteroides DRD-140	1						1		1								1										1				1									1	1		3
G18	Leuconostoc mesenteroides DRD-141							1		1								1										1													1	1
G18	Leuconostoc mesenteroides DRD-2							1		1								1										1		1											1	1
G18	Leuconostoc mesenteroides DRD-30							1		1								1										1		1		1									1	1		3
G18	Leuconostoc mesenteroides DSM 20343	1						1		1								1					1					1		1		2									1	1		3
G18	Leuconostoc mesenteroides DSM 20346							1		1								1										1													1	1
G18	Leuconostoc mesenteroides F-21	1						1		1								1										1													1	1
G18	Leuconostoc mesenteroides F-22	1						1		1								1										1				1									1	1		4
G18	Leuconostoc mesenteroides FAM 18356							1		1								1				1						1												1	1	1
G18	Leuconostoc mesenteroides FDAARGOS_1033	1						1		1								1					1					1		1		2									1	1		3
G18	Leuconostoc mesenteroides GL1							1		1								1										1		1		1									1	1		4
G18	Leuconostoc mesenteroides GSICC 31207	1						1		1								1				1						1		1		2									1	1		4
G18	Leuconostoc mesenteroides IMAU10296	1						1		1								1										1				1									1	1		3
G18	Leuconostoc mesenteroides IMAU10297	1						1		1								1										1				1									1	1		3
G18	Leuconostoc mesenteroides IMAU10332							1		1								1										1				1									1	1		2
G18	Leuconostoc mesenteroides IMAU10334							1		1								1										1		1		1									1	1		3
G18	Leuconostoc mesenteroides IMAU10338							1		1								1										1				1									1	1		2
G18	Leuconostoc mesenteroides IMAU10846							1		1	1							1										1				1									1	1		2
G18	Leuconostoc mesenteroides IMAU10870							1		1								1										1				1									1	1		3
G18	Leuconostoc mesenteroides IMAU10875							1		1								1										1				1									1	1		2
G18	Leuconostoc mesenteroides IMAU10891							1		1	1							1										1				1									1	1		2
G18	Leuconostoc mesenteroides IMAU10907							1		1	1							1										1				1									1	1		2
G18	Leuconostoc mesenteroides IMAU10910							1		1	1							1										1				1									1	1		2
G18	Leuconostoc mesenteroides IMAU10916							1		1	1							1										1				1									1	1		2
G18	Leuconostoc mesenteroides IMAU10926							1		1								1										1													1	1
G18	Leuconostoc mesenteroides IMAU10992	1						1		1								1										1				1									1	1		3
G18	Leuconostoc mesenteroides IMAU11000	1						1		1								1										1				1									1	1		3
G18	Leuconostoc mesenteroides IMAU11005							1		1								1										1				1									1	1		2
G18	Leuconostoc mesenteroides IMAU11028							1		1	1							1										1				1									1	1		2
G18	Leuconostoc mesenteroides IMAU11034							1		1	1							1										1				1									1	1		2
G18	Leuconostoc mesenteroides IMAU11057							1		1								1										1													1	1
G18	Leuconostoc mesenteroides IMAU11063							1		1								1										1				1									1	1		3
G18	Leuconostoc mesenteroides IMAU11071							1		1								1										1				1									1	1		2
G18	Leuconostoc mesenteroides IMAU11074							1		1								1										1				1									1	1		3
G18	Leuconostoc mesenteroides IMAU11088							1		1								1										1													1	1		1
G18	Leuconostoc mesenteroides IMAU11104	1						1		1								1										1				1									2	1		3
G18	Leuconostoc mesenteroides IMAU11106									1								1										1				1									1	1		2
G18	Leuconostoc mesenteroides IMAU11117							1		1								1										1				1									1	1		3
G18	Leuconostoc mesenteroides IMAU32105	1						1		1								1										1				1									1	1		3
G18	Leuconostoc mesenteroides IMAU32173	1						1		1								1										1		1		2									1	1		4
G18	Leuconostoc mesenteroides IMAU32175							1		1								1					1					1				1									1	1		2
G18	Leuconostoc mesenteroides IMAU32176	1						1		1								1										1		1		2									1	1		4
G18	Leuconostoc mesenteroides IMAU32196	1						1		1								1										1				1									1	1		3
G18	Leuconostoc mesenteroides IMAU32381	1						1		1								1										1		1		2									1	1		4
G18	Leuconostoc mesenteroides IMAU32445							1		1								1										1		1		1									1	1		3
G18	Leuconostoc mesenteroides IMAU32478	1						1		1								1										1				1									1	1		3
G18	Leuconostoc mesenteroides IMAU32491	1						1		1								1										1		1		2									1	1		4
G18	Leuconostoc mesenteroides IMAU32523	1						1		1								1										1				1									1	1		3
G18	Leuconostoc mesenteroides IMAU32539	1						1		1								1										1				1									1	1		3
G18	Leuconostoc mesenteroides IMAU32546	1						1		1								1										1				1									1	1		4
G18	Leuconostoc mesenteroides IMAU32563						1			1								1				1						1		1		2									1	1		3
G18	Leuconostoc mesenteroides IMAU32604	1						1		1								1										1				1									1	1		4
G18	Leuconostoc mesenteroides IMAU32606	1						1		1								1										1				1									1	1		3
G18	Leuconostoc mesenteroides IMAU32608	1						1		1								1										1				1									1	1		3
G18	Leuconostoc mesenteroides IMAU32610							1		1								1										1				1									1	1		4
G18	Leuconostoc mesenteroides IMAU80235							1		1								1					1				1	1		1		2									1	1		2
G18	Leuconostoc mesenteroides IMAU80236	1						1		1								1										1		1		2									1	1		4
G18	Leuconostoc mesenteroides IMAU80237							1		1								1										1		1		1									1	1		3
G18	Leuconostoc mesenteroides IMAU80248							1		1								1										1		1		1									1	1		3
G18	Leuconostoc mesenteroides IMAU80250							1		1								1										1		1		1									1	1		3
G18	Leuconostoc mesenteroides IMAU80251	1						1		1								1										1	1												1	1		1
G18	Leuconostoc mesenteroides IMAU80261							1		1								1										1		1		2									1	1		3
G18	Leuconostoc mesenteroides IMAU80274							1		1								1										1				1				1					1	1		3
G18	Leuconostoc mesenteroides IMAU80290							1		1								1										1													1	1		1
G18	Leuconostoc mesenteroides IMAU80298							1		1								1										1		1		1									1	1		3
G18	Leuconostoc mesenteroides IMAU80327							1		1								1										1													1	1		2
G18	Leuconostoc mesenteroides IMAU80333							1		1								1										1													1	1		1
G18	Leuconostoc mesenteroides IMAU80339							1		1								1										1													1	1		1
G18	Leuconostoc mesenteroides IMAU80346							1		1								1										1				1									1	1		2
G18	Leuconostoc mesenteroides IMAU80347							1		1								1										1				1									1	1		2
G18	Leuconostoc mesenteroides IMAU80351							1		1								1										1		1		2									1	1		5
G18	Leuconostoc mesenteroides IMAU80353									1								1										1		1		2									1	1		5
G18	Leuconostoc mesenteroides IMAU80358							1		1								1										1		1		1									1	1		3
G18	Leuconostoc mesenteroides IMAU80359							1		1								1										1		1		1									1	1		3
G18	Leuconostoc mesenteroides IMAU80367	1						1		1								1										1													1	1		1
G18	Leuconostoc mesenteroides IMAU80369							1		1								1										1													1	1
G18	Leuconostoc mesenteroides IMAU80379							1		1								1										1				1				2					1	1		3
G18	Leuconostoc mesenteroides IMAU80391							1		1								1										1													1	1		1
G18	Leuconostoc mesenteroides IMAU80407							1		1								1										1													1	1		1
G18	Leuconostoc mesenteroides IMAU80434							1		1								1										1				1									1	1		3
G18	Leuconostoc mesenteroides IMAU80598							1		1								1										1		1		1									1	1		3
G18	Leuconostoc mesenteroides IMAU80641							1		1			1					1										1				1									1	1		4
G18	Leuconostoc mesenteroides IMAU80643							1		1			1					1										1				1									1	1		4
G18	Leuconostoc mesenteroides IMAU80663	1						1		1								1										1													1	1
G18	Leuconostoc mesenteroides IMAU80664	1						1		1								1										1													1	1
G18	Leuconostoc mesenteroides IMAU80738	1						1		1								1										1		1		2									1	1		3
G18	Leuconostoc mesenteroides IMAU80739							1		1								1										1													1	1
G18	Leuconostoc mesenteroides IMAU80744							1		1								1										1		1		2									1	1		3
G18	Leuconostoc mesenteroides IMAU80746							1		1			1					1										1				1									1	1		4
G18	Leuconostoc mesenteroides IMAU80766							1		1								1										1				1									1	1		3
G18	Leuconostoc mesenteroides IMAU80770							1		1								1										1				1									1	1		2
G18	Leuconostoc mesenteroides IMAU80848							1		1								1										1				1									1	1		3
G18	Leuconostoc mesenteroides INF103	1						1		1								1										1				1									1	1		3
G18	Leuconostoc mesenteroides INF117							1		1								1										1		1		1									1	1		3
G18	Leuconostoc mesenteroides INF131	1						1		1								1				1						1		1		1									1	1
G18	Leuconostoc mesenteroides INF157	1						1		1								1										1		1		1									1	1
G18	Leuconostoc mesenteroides INF166							1		1								1										1		1		1									1	1		3
G18	Leuconostoc mesenteroides INF2							1		1								1										1				1									1	1		2
G18	Leuconostoc mesenteroides INF36	1						1		1								1										1				1				1					1	1		3
G18	Leuconostoc mesenteroides INF38	1				1				1								1										1				1									1	1		1			1
G18	Leuconostoc mesenteroides INF3b	1						1		1								1										1		1		1									1	1
G18	Leuconostoc mesenteroides INF46	1						1		1								1										1		1		1									1	1
G18	Leuconostoc mesenteroides INF82a	1						1		1								1				1						1		1		1									1	1
G18	Leuconostoc mesenteroides INF82b	1						1		1								1										1				1									1	1		4
G18	Leuconostoc mesenteroides INF90	1						1		1								1										1				1									1	1		3
G18	Leuconostoc mesenteroides INF92	1						1		1								1										1		1		1									1	1
G18	Leuconostoc mesenteroides INF94	1						1		1								1										1				1									1	1		4
G18	Leuconostoc mesenteroides INF98							1		1								1										1				1									1	1		2
G18	Leuconostoc mesenteroides Kef-m16							1		1								1										1				1									1	1		2
G18	Leuconostoc mesenteroides Kef-w6							1		1								1										1				1									1	1		2
G18	Leuconostoc mesenteroides KFRI-MG	1						1		1								1									1	1		1		2									1	1		4
G18	Leuconostoc mesenteroides KNU-2	1						1		1								1										1			1	2									1	1		4
G18	Leuconostoc mesenteroides LBAE E18							1		1								1										1		1		2									1	1		3
G18	Leuconostoc mesenteroides LK-151	1						1		1		1						1										1		1		2									1	1		4
G18	Leuconostoc mesenteroides M11	1						1		1								1										1				1									1	1		4
G18	Leuconostoc mesenteroides MGYG-HGUT-01341							1		1								1										1													1	1
G18	Leuconostoc mesenteroides ML1	1						1		1								1									1	1		1		2									1	1		4
G18	Leuconostoc mesenteroides MSL129	1						1		1								1										1		1		2									1	1		4
G18	Leuconostoc mesenteroides NCTC10817	1						1		1								1										1		1		1									1	1		3
G18	Leuconostoc mesenteroides NCTC12954	1						1		1								1					1					1		1		2									1	1		3
G18	Leuconostoc mesenteroides P45							1		1								1		1								1		2		2									1	1		3
G18	Leuconostoc mesenteroides PL03	1						1		1								1										1		1		2									1	1		4
G18	Leuconostoc mesenteroides SB1075	1						1		1								1										1		1		2									1	1		4
G18	Leuconostoc mesenteroides SCB2313	1						1		1								1										1		1		2									1	1		4
G18	Leuconostoc mesenteroides SG315	1						1		1								1										1		1		2									1	1		4
G18	Leuconostoc mesenteroides SRCM102733	1						1		1								1										1		1		2									1	1		4
G18	Leuconostoc mesenteroides SRCM102735	1						1		1								1									1	1		1		2									1	1		4
G18	Leuconostoc mesenteroides SRCM103356	1						1		1								1									1	1		1		2									1	1		4
G18	Leuconostoc mesenteroides SRCM103453	1						1		1								1									1	1		1		2									1	1		4
G18	Leuconostoc mesenteroides SRCM103460	1						1		1								1									1	1				1									1	1		4
G18	Leuconostoc mesenteroides SRCM210905	1						1		1								1										1		1		2									1	1		3
G18	Leuconostoc mesenteroides SRCM217106	1						1		1								1									1	1		1		2									1	1		4
G18	Leuconostoc mesenteroides subsp. cremoris ATCC 19254							1		1								1										1													1	1
G18	Leuconostoc mesenteroides subsp. cremoris LbT16							1		1								1				1						1												1	1	1
G18	Leuconostoc mesenteroides subsp. cremoris LMGCF01							1		1								1										1													1	1
G18	Leuconostoc mesenteroides subsp. cremoris LMGCF02							1		1								1										1													1	1
G18	Leuconostoc mesenteroides subsp. cremoris LMGCF03							1		1								1										1													1	1
G18	Leuconostoc mesenteroides subsp. cremoris LMGCF04							1		1								1										1													1	1
G18	Leuconostoc mesenteroides subsp. cremoris LMGCF05							1		1								1										1													1	1
G18	Leuconostoc mesenteroides subsp. cremoris LMGCF07							1		1								1										1													1	1
G18	Leuconostoc mesenteroides subsp. cremoris LMGCF09							1		1								1										1													1	1
G18	Leuconostoc mesenteroides subsp. cremoris LMGCF10							1		1								1										1													1	1
G18	Leuconostoc mesenteroides subsp. cremoris LMGCF11							1		1								1										1													1	1
G18	Leuconostoc mesenteroides subsp. cremoris LMGCF12							1		1								1										1													1	1
G18	Leuconostoc mesenteroides subsp. cremoris LMGCF13							1		1								1										1													1	1
G18	Leuconostoc mesenteroides subsp. cremoris LMGCF14							1		1								1										1													1	1
G18	Leuconostoc mesenteroides subsp. cremoris LMGCF16							1		1								1										1													1	1
G18	Leuconostoc mesenteroides subsp. cremoris LMGCF17							1		1								1										1													1	1
G18	Leuconostoc mesenteroides subsp. cremoris LMGCF18							1		1								1										1													1	1
G18	Leuconostoc mesenteroides subsp. cremoris LMGCF19							1		1								1										1													1	1
G18	Leuconostoc mesenteroides subsp. cremoris LMGCF20							1		1								1										1													1	1
G18	Leuconostoc mesenteroides subsp. cremoris LN07					1				1								1										1													1	1
G18	Leuconostoc mesenteroides subsp. cremoris NBRC 107766							1		1								1										1													1	1
G18	Leuconostoc mesenteroides subsp. cremoris TIFN8							1										1										1													1	1
G18	Leuconostoc mesenteroides subsp. dextranicum DSM 20484	1						1		1								1				1						1		1		1									1	1
G18	Leuconostoc mesenteroides subsp. dextranicum LbE15							1		1								1										1		1		1									1	1		3
G18	Leuconostoc mesenteroides subsp. dextranicum NBRC 100495	1						1		1								1				1						1		1		1									1	1
G18	Leuconostoc mesenteroides subsp. dextranicum NBRC 3349	1						1		1								1										1		1		1									1	1		1
G18	Leuconostoc mesenteroides subsp. jonggajibkimchii DRC1506	1						1		1								1										1		1		2									1	1		4
G18	Leuconostoc mesenteroides subsp. mesenteroides ATCC 8293	1						1		1								1					1					1		1		2									1	1		3
G18	Leuconostoc mesenteroides subsp. mesenteroides BD1710	1						1		1								1										1		1		2									1	1		4
G18	Leuconostoc mesenteroides subsp. mesenteroides BD3749	1						1		1								1										1				2									1	1		4
G18	Leuconostoc mesenteroides subsp. mesenteroides DRC0211	1						1		1								1								1		1		1		2									1	1		4
G18	Leuconostoc mesenteroides subsp. mesenteroides FM06							1		1								1				1						1												1	1	1
G18	Leuconostoc mesenteroides subsp. mesenteroides IM1476	1								1																		1		1		2									1	1		4
G18	Leuconostoc mesenteroides subsp. mesenteroides J18	1						1		1								1								1		1		1		2									1	1		4
G18	Leuconostoc mesenteroides subsp. mesenteroides KIBGE-IB22	1						1		1								1									1	1		1		2									1	1		4
G18	Leuconostoc mesenteroides subsp. mesenteroides KMB_608							1		1								1										1				1									1	1		3
G18	Leuconostoc mesenteroides subsp. mesenteroides KMB_609							1		1								1										1				1									1	1		3
G18	Leuconostoc mesenteroides subsp. mesenteroides KMB_611	1						1		1								1										1		1		2									1	1		4
G18	Leuconostoc mesenteroides subsp. mesenteroides LbE16							1		1								1										1		1		1									1	1		3
G18	Leuconostoc mesenteroides subsp. mesenteroides LN05									1												1						1												1		1
G18	Leuconostoc mesenteroides subsp. mesenteroides LN08							1		1								1										1				1									1	1		2
G18	Leuconostoc mesenteroides subsp. mesenteroides LN25	1						1		1								1										1		1		2									1	1		4
G18	Leuconostoc mesenteroides subsp. mesenteroides LN27	1						1		1								1										1		1		2									1	1		4
G18	Leuconostoc mesenteroides subsp. mesenteroides LN32	1						1		1								1				1						1													1	1
G18	Leuconostoc mesenteroides subsp. mesenteroides LN34	1						1		1								1				1						1		1		1									1	1
G18	Leuconostoc mesenteroides subsp. mesenteroides NBRC 100496	1						1		1								1					1					1		1		2									1	1		3
G18	Leuconostoc mesenteroides subsp. mesenteroides NBRC 3832	1						1		1								1										1		1		2									1	1		4
G18	Leuconostoc mesenteroides subsp. mesenteroides SMM69	1						1		1								1										1		1		2									1	1		4
G18	Leuconostoc mesenteroides subsp. sake NBRC 102481	1						1		1								1																							1	1
G18	Leuconostoc mesenteroides TOM.102	1						1		1								1										1				1									1	1		3
G18	Leuconostoc mesenteroides TR154	1						1		1								1										1				2									1	1		2
G18	Leuconostoc mesenteroides WC0330							1		1								1										1													1	1
G18	Leuconostoc mesenteroides WC0331	1						1		1								1										1		1		2									1	1		4
G18	Leuconostoc mesenteroides WC0332							1		1								1										1		1		1									1	1		2
G18	Leuconostoc mesenteroides WC0333	1						1		1								1										1		1		2									1	1		4
G18	Leuconostoc mesenteroides WiKim0121	1						1		1								1				1					1	1		2		2									1	1		4
G18	Leuconostoc mesenteroides Wikim17							1		1								1										1		1		2									1	1		3
G18	Leuconostoc mesenteroides wikim19	1						1		1								1				1						1		1		1									1	1
G18	Leuconostoc mesenteroides WiKim32	1						1		1								1				1					1	1		1		2									1	1		4
G18	Leuconostoc mesenteroides WiKim33	1						1		1								1									1	1		1		2									1	1		4
G18	Leuconostoc mesenteroides YL48	1						1		1								1										1		1		2									1	1		4
G18	Leuconostoc sp. DB-1	1						1		1								1		1								1		1		2									1	1		4
G19	Leuconostoc inhae DSM 15101		1		1														1							1		1		1		1	1									1		3
[truncated: 257 more columns]
